# Supplementary material for: A Synergistic Transcriptional Regulation of Olfactory Genes Drives Blood-Feeding Associated Complex Behavioral Responses in the Mosquito Anopheles culicifacies
Source: Front Physiol. 2018 May 23;9:577. doi: 10.3389/fphys.2018.00577 (PMC5974117; doi:10.3389/fphys.2018.00577)
Supplement: Supplementary file 2 [file Data_Sheet_1.xls]

## Sheet: AC-OLF-Naive
Sequence name	Sequence length	Hit Description	Hit Accession	E-Value	Similarity
CDS_1_transcript_1	2922	gi|21064465|gb|AAM29462.1|RE36839p [Drosophila melanogaster]	AAM29462	4.37737e-153	67
CDS_2_transcript_5	2106	gi|118791016|ref|XP_318963.3|AGAP009850-PA [Anopheles gambiae str. PEST]	XP_318963	0	99
CDS_3_transcript_7	1101	gi|347965448|ref|XP_003435763.1|AGAP013149-PA [Anopheles gambiae str. PEST]	XP_003435763	0	91
CDS_4_transcript_8	1041	gi|347970348|ref|XP_313440.5|AGAP003663-PA [Anopheles gambiae str. PEST]	XP_313440	4.30455e-148	92
CDS_5_transcript_11	408	gi|158292563|ref|XP_313980.4|AGAP005103-PA [Anopheles gambiae str. PEST]	XP_313980	1.56637e-86	99
CDS_6_transcript_12	921	gi|347966364|ref|XP_321418.4|AGAP001677-PA [Anopheles gambiae str. PEST]	XP_321418	2.38622e-92	98
CDS_7_transcript_14	498	gi|158287159|ref|XP_309217.4|AGAP001023-PA [Anopheles gambiae str. PEST]	XP_309217	8.40541e-111	100
CDS_8_transcript_17	363	gi|158293426|ref|XP_314766.4|AGAP008667-PA [Anopheles gambiae str. PEST]	XP_314766	9.76031e-60	99
CDS_9_transcript_18	519	gi|347966292|ref|XP_321458.5|AGAP001637-PA [Anopheles gambiae str. PEST]	XP_321458	7.15309e-87	95
CDS_10_transcript_20	795	gi|158297598|ref|XP_317807.4|AGAP011493-PA [Anopheles gambiae str. PEST]	XP_317807	1.60846e-171	98
CDS_11_transcript_21	474	gi|347970404|ref|XP_313476.4|AGAP003691-PA [Anopheles gambiae str. PEST]	XP_313476	4.5914e-72	84
CDS_12_transcript_22	306	gi|19071286|gb|AAL84186.1|AF437891_1sensory appendage protein [Anopheles gambiae]	AAL84186	4.96006e-38	94
CDS_13_transcript_24	651	gi|118782681|ref|XP_312432.3|AGAP002507-PA [Anopheles gambiae str. PEST]	XP_312432	1.61427e-88	95
CDS_14_transcript_30	738	gi|158294534|ref|XP_315663.4|AGAP005645-PA [Anopheles gambiae str. PEST]	XP_315663	3.99618e-136	90
CDS_15_transcript_30	366	gi|118779073|ref|XP_309056.3|AGAP005267-PA [Anopheles gambiae str. PEST]	XP_309056	5.18919e-68	99
CDS_16_transcript_33	678	gi|312383046|gb|EFR28277.1|hypothetical protein AND_04007 [Anopheles darlingi]	EFR28277	1.10688e-125	97
CDS_17_transcript_37	1113	gi|312377826|gb|EFR24562.1|hypothetical protein AND_10743 [Anopheles darlingi]	EFR24562	5.25686e-21	45
CDS_18_transcript_38	627	gi|92090585|sp|Q27238.2|ADT1_ANOGARecName: Full=ADP,ATP carrier protein 1; AltName: Full=ADP/ATP translocase 1; AltName: Full=Adenine nucleotide translocator 1; Short=ANT 1	Q27238	1.07983e-125	100
CDS_19_transcript_40	474	gi|157127007|ref|XP_001654757.1|Vacuolar ATP synthase 16 kDa proteolipid subunit [Aedes aegypti]	XP_001654757	3.43443e-87	98
CDS_20_transcript_40	339	---Novel---
CDS_21_transcript_42	582	gi|158294034|ref|XP_315362.4|AGAP005350-PA [Anopheles gambiae str. PEST]	XP_315362	7.13388e-90	85
CDS_22_transcript_43	1413	gi|347965688|ref|XP_321844.5|AGAP001302-PA [Anopheles gambiae str. PEST]	XP_321844	0	99
CDS_23_transcript_44	2262	gi|158284739|ref|XP_307827.4|AGAP010630-PA [Anopheles gambiae str. PEST]	XP_307827	0	97
CDS_24_transcript_45	1143	gi|347967675|ref|XP_001688392.2|AGAP002350-PB [Anopheles gambiae str. PEST]	XP_001688392	1.03867e-167	100
CDS_25_transcript_45	1506	gi|347967679|ref|XP_312609.5|AGAP002351-PA [Anopheles gambiae str. PEST]	XP_312609	0	91
CDS_26_transcript_49	507	gi|114864704|gb|ABI83759.1|short form D7 salivary protein 2 [Anopheles funestus]	ABI83759	1.21583e-86	90
CDS_27_transcript_52	582	gi|347971893|ref|XP_313727.3|AGAP004439-PA [Anopheles gambiae str. PEST]	XP_313727	1.96873e-113	96
CDS_28_transcript_58	1047	gi|158286766|ref|XP_001688136.1|AGAP006835-PA [Anopheles gambiae str. PEST]	XP_001688136	2.36265e-101	80
CDS_29_transcript_60	1074	gi|31235052|ref|XP_319173.1|AGAP010025-PA [Anopheles gambiae str. PEST]	XP_319173	0	98
CDS_30_transcript_61	300	---Novel---
CDS_31_transcript_61	3003	gi|347968691|ref|XP_003436267.1|AGAP002858-PC [Anopheles gambiae str. PEST]	XP_003436267	0	99
CDS_32_transcript_62	894	gi|118789559|ref|XP_317504.3|AGAP007966-PA [Anopheles gambiae str. PEST]	XP_317504	0	99
CDS_33_transcript_63	399	gi|118780527|ref|XP_310207.3|AGAP009491-PA [Anopheles gambiae str. PEST]	XP_310207	9.20625e-64	97
CDS_34_transcript_64	1020	gi|158300877|ref|XP_001689282.1|AGAP011828-PA [Anopheles gambiae str. PEST]	XP_001689282	0	96
CDS_35_transcript_65	738	gi|158297958|ref|XP_318074.3|AGAP004744-PA [Anopheles gambiae str. PEST]	XP_318074	1.94867e-171	100
CDS_36_transcript_68	450	gi|58396408|ref|XP_321877.2|AGAP001274-PA [Anopheles gambiae str. PEST]	XP_321877	7.24007e-82	97
CDS_37_transcript_70	1641	gi|118795048|ref|XP_321892.3|AGAP001257-PA [Anopheles gambiae str. PEST]	XP_321892	0	98
CDS_38_transcript_72	1194	gi|158297863|ref|XP_318026.4|AGAP004786-PA [Anopheles gambiae str. PEST]	XP_318026	0	98
CDS_39_transcript_73	981	gi|158298447|ref|XP_318619.4|AGAP009595-PA [Anopheles gambiae str. PEST]	XP_318619	0	99
CDS_40_transcript_75	1308	gi|347970934|ref|XP_318385.3|AGAP003933-PA [Anopheles gambiae str. PEST]	XP_318385	0	91
CDS_41_transcript_76	618	gi|158287395|ref|XP_564289.3|AGAP011208-PA [Anopheles gambiae str. PEST]	XP_564289	3.05099e-128	99
CDS_42_transcript_77	777	gi|312372554|gb|EFR20493.1|hypothetical protein AND_20006 [Anopheles darlingi]	EFR20493	0	98
CDS_43_transcript_78	636	gi|118794054|ref|XP_001238453.1|AGAP001816-PA [Anopheles gambiae str. PEST]	XP_001238453	2.57599e-122	86
CDS_44_transcript_82	390	gi|157103613|ref|XP_001648054.1|hypothetical protein AaeL_AAEL003925 [Aedes aegypti]	XP_001648054	2.23697e-52	81
CDS_45_transcript_83	630	gi|11596154|gb|AAG38507.1|AF273041_1glutathione transferase GST1-1 [Anopheles dirus]	AAG38507	5.03333e-136	97
CDS_46_transcript_85	732	gi|347965934|ref|XP_321677.5|AGAP001449-PA [Anopheles gambiae str. PEST]	XP_321677	3.04286e-136	85
CDS_47_transcript_86	732	gi|347965934|ref|XP_321677.5|AGAP001449-PA [Anopheles gambiae str. PEST]	XP_321677	1.06654e-136	85
CDS_48_transcript_87	1323	gi|312373722|gb|EFR21415.1|hypothetical protein AND_17080 [Anopheles darlingi]	EFR21415	0	97
CDS_49_transcript_89	324	---Novel---
CDS_50_transcript_90	513	gi|557767844|ref|XP_005183608.1|PREDICTED: sodium-dependent neutral amino acid transporter B(0)AT3-like isoform X1 [Musca domestica]	XP_005183608	3.37512e-47	69
CDS_51_transcript_91	837	gi|158300281|ref|XP_551896.3|AGAP012296-PA [Anopheles gambiae str. PEST]	XP_551896	1.9969e-161	92
CDS_52_transcript_92	852	gi|118792293|ref|XP_001238280.1|AGAP012292-PA [Anopheles gambiae str. PEST]	XP_001238280	6.12633e-172	94
CDS_53_transcript_95	1071	gi|58385536|ref|XP_314018.2|AGAP005134-PA [Anopheles gambiae str. PEST]	XP_314018	0	99
CDS_54_transcript_95	1656	gi|58385536|ref|XP_314018.2|AGAP005134-PA [Anopheles gambiae str. PEST]	XP_314018	0	99
CDS_55_transcript_96	1038	gi|119114210|ref|XP_319120.2|AGAP009982-PA [Anopheles gambiae str. PEST]	XP_319120	7.11045e-142	85
CDS_56_transcript_96	321	gi|119114210|ref|XP_319120.2|AGAP009982-PA [Anopheles gambiae str. PEST]	XP_319120	1.22755e-41	97
CDS_57_transcript_97	396	gi|158294534|ref|XP_315663.4|AGAP005645-PA [Anopheles gambiae str. PEST]	XP_315663	1.08478e-70	89
CDS_58_transcript_98	372	gi|312384844|gb|EFR29476.1|hypothetical protein AND_23785 [Anopheles darlingi]	EFR29476	9.59164e-80	98
CDS_59_transcript_101	471	gi|158285567|ref|XP_308375.4|AGAP007501-PA [Anopheles gambiae str. PEST]	XP_308375	3.90887e-76	99
CDS_60_transcript_102	441	gi|347976443|ref|XP_001237245.3|AGAP003509-PA [Anopheles gambiae str. PEST]	XP_001237245	5.04233e-29	100
CDS_61_transcript_103	336	---Novel---
CDS_62_transcript_107	900	gi|158298459|ref|XP_318631.4|AGAP009604-PA [Anopheles gambiae str. PEST]	XP_318631	7.69609e-180	94
CDS_63_transcript_108	648	gi|118784644|ref|XP_313854.3|AGAP004556-PA [Anopheles gambiae str. PEST]	XP_313854	3.28891e-124	96
CDS_64_transcript_111	459	gi|58381494|ref|XP_311285.2|AGAP000750-PA [Anopheles gambiae str. PEST]	XP_311285	6.22488e-102	98
CDS_65_transcript_115	567	gi|158302242|ref|XP_321834.4|AGAP001313-PA [Anopheles gambiae str. PEST]	XP_321834	6.05714e-137	100
CDS_66_transcript_116	777	gi|158298482|ref|XP_318648.4|AGAP009619-PA [Anopheles gambiae str. PEST]	XP_318648	7.57229e-91	78
CDS_67_transcript_116	420	gi|312386039|gb|EFR30407.1|hypothetical protein AND_00033 [Anopheles darlingi]	EFR30407	2.86763e-21	95
CDS_68_transcript_118	954	gi|158293769|ref|XP_001231044.2|AGAP005000-PA [Anopheles gambiae str. PEST]	XP_001231044	2.44468e-146	81
CDS_69_transcript_119	1752	gi|158301726|ref|XP_551097.3|AGAP001706-PA [Anopheles gambiae str. PEST]	XP_551097	0	96
CDS_70_transcript_122	360	gi|158287203|ref|XP_564133.3|AGAP011351-PA [Anopheles gambiae str. PEST]	XP_564133	1.39561e-64	99
CDS_71_transcript_123	951	gi|347963514|ref|XP_310845.5|AGAP000275-PA [Anopheles gambiae str. PEST]	XP_310845	0	97
CDS_72_transcript_124	522	gi|114864859|gb|ABI83777.1|ribosomal protein L19 [Anopheles funestus]	ABI83777	1.55958e-87	100
CDS_73_transcript_125	858	gi|347970226|ref|XP_313372.4|AGAP003613-PA [Anopheles gambiae str. PEST]	XP_313372	0	99
CDS_74_transcript_125	525	gi|158291850|ref|XP_313374.4|AGAP003614-PA [Anopheles gambiae str. PEST]	XP_313374	5.23168e-114	99
CDS_75_transcript_126	498	gi|118778389|ref|XP_308614.3|AGAP007146-PA [Anopheles gambiae str. PEST]	XP_308614	1.29375e-68	84
CDS_76_transcript_129	357	gi|158291201|ref|XP_001230848.2|AGAP004686-PB [Anopheles gambiae str. PEST]	XP_001230848	4.52196e-26	86
CDS_77_transcript_133	489	gi|58393917|ref|XP_320389.2|AGAP012138-PA [Anopheles gambiae str. PEST]	XP_320389	1.56034e-107	97
CDS_78_transcript_137	483	gi|158301878|ref|XP_321541.4|AGAP001569-PA [Anopheles gambiae str. PEST]	XP_321541	6.04187e-105	98
CDS_79_transcript_142	1458	gi|158293215|ref|XP_314541.3|AGAP010572-PA [Anopheles gambiae str. PEST]	XP_314541	0	86
CDS_80_transcript_145	306	---Novel---
CDS_81_transcript_146	1602	gi|158284942|ref|XP_307987.4|AGAP002196-PA [Anopheles gambiae str. PEST]	XP_307987	0	89
CDS_82_transcript_148	783	gi|347969748|ref|XP_314254.5|AGAP003354-PA [Anopheles gambiae str. PEST]	XP_314254	4.58648e-176	98
CDS_83_transcript_152	648	gi|58381164|ref|XP_311045.2|AGAP000104-PA [Anopheles gambiae str. PEST]	XP_311045	2.74608e-119	87
CDS_84_transcript_152	603	gi|347963176|ref|XP_311046.4|AGAP000102-PA [Anopheles gambiae str. PEST]	XP_311046	6.38308e-28	59
CDS_85_transcript_153	381	---Novel---
CDS_86_transcript_154	822	gi|158302218|ref|XP_001238545.2|AGAP001325-PA [Anopheles gambiae str. PEST]	XP_001238545	6.80681e-133	98
CDS_87_transcript_156	1068	gi|347963009|ref|XP_311144.4|AGAP000016-PA [Anopheles gambiae str. PEST]	XP_311144	1.37614e-142	74
CDS_88_transcript_156	1023	gi|158286456|ref|XP_001688076.1|AGAP007006-PB [Anopheles gambiae str. PEST]	XP_001688076	0	99
CDS_89_transcript_158	441	---Novel---
CDS_90_transcript_164	408	---Novel---
CDS_91_transcript_165	366	gi|347968362|ref|XP_312236.5|AGAP002687-PA [Anopheles gambiae str. PEST]	XP_312236	3.16262e-62	91
CDS_92_transcript_166	747	gi|158296963|ref|XP_317285.4|AGAP008182-PA [Anopheles gambiae str. PEST]	XP_317285	9.18107e-149	92
CDS_93_transcript_167	423	gi|157108448|ref|XP_001650232.1|60S ribosomal protein L23 [Aedes aegypti]	XP_001650232	5.85242e-85	100
CDS_94_transcript_169	930	gi|119114471|ref|XP_001238132.1|AGAP010122-PA [Anopheles gambiae str. PEST]	XP_001238132	7.38384e-78	93
CDS_95_transcript_171	1782	gi|347965977|ref|XP_321659.5|AGAP001468-PA [Anopheles gambiae str. PEST]	XP_321659	0	96
CDS_96_transcript_174	534	gi|158293496|ref|XP_314839.4|AGAP008727-PA [Anopheles gambiae str. PEST]	XP_314839	1.04267e-123	97
CDS_97_transcript_177	525	gi|312373709|gb|EFR21405.1|hypothetical protein AND_17097 [Anopheles darlingi]	EFR21405	2.37491e-48	68
CDS_98_transcript_178	351	gi|118788014|ref|XP_316444.3|AGAP006410-PB [Anopheles gambiae str. PEST]	XP_316444	3.13438e-47	93
CDS_99_transcript_182	426	---Novel---
CDS_100_transcript_185	636	gi|158293614|ref|XP_314956.4|AGAP008822-PA [Anopheles gambiae str. PEST]	XP_314956	2.0394e-151	99
CDS_101_transcript_187	456	gi|158288138|ref|XP_310000.4|AGAP009330-PA [Anopheles gambiae str. PEST]	XP_310000	1.37679e-87	99
CDS_102_transcript_191	498	gi|347963769|ref|XP_310685.5|AGAP000413-PA [Anopheles gambiae str. PEST]	XP_310685	4.31705e-39	76
CDS_103_transcript_191	582	gi|347963769|ref|XP_310685.5|AGAP000413-PA [Anopheles gambiae str. PEST]	XP_310685	5.38332e-41	65
CDS_104_transcript_192	402	gi|347972172|ref|XP_313877.5|AGAP004572-PA [Anopheles gambiae str. PEST]	XP_313877	1.47769e-83	95
CDS_105_transcript_193	300	gi|403183246|gb|EJY57957.1|AAEL017253-PD [Aedes aegypti]	EJY57957	9.04401e-19	72
CDS_106_transcript_194	1398	gi|158299776|ref|XP_319807.4|AGAP009056-PA [Anopheles gambiae str. PEST]	XP_319807	0	85
CDS_107_transcript_195	858	gi|158299570|ref|XP_552798.3|AGAP008916-PA [Anopheles gambiae str. PEST]	XP_552798	7.18838e-146	94
CDS_108_transcript_196	885	gi|58392333|ref|XP_319289.2|AGAP010134-PA [Anopheles gambiae str. PEST]	XP_319289	0	99
CDS_109_transcript_204	384	gi|118788476|ref|XP_316741.3|AGAP004653-PA [Anopheles gambiae str. PEST]	XP_316741	7.08083e-68	96
CDS_110_transcript_209	663	gi|58385309|ref|XP_313849.2|AGAP004551-PA [Anopheles gambiae str. PEST]	XP_313849	1.55701e-144	96
CDS_111_transcript_210	831	gi|157136875|ref|XP_001663842.1|bm-40 precursor [Aedes aegypti]	XP_001663842	4.8319e-145	85
CDS_112_transcript_212	2376	gi|498935827|ref|XP_004520233.1|PREDICTED: uncharacterized protein LOC101449921 [Ceratitis capitata]	XP_004520233	2.12252e-158	58
CDS_113_transcript_213	786	gi|119114642|ref|XP_319398.3|AGAP010214-PA [Anopheles gambiae str. PEST]	XP_319398	2.55418e-134	90
CDS_114_transcript_214	672	gi|118794157|ref|XP_321323.3|AGAP001760-PA [Anopheles gambiae str. PEST]	XP_321323	1.86469e-128	99
CDS_115_transcript_215	474	gi|158287925|ref|XP_309798.4|AGAP010894-PA [Anopheles gambiae str. PEST]	XP_309798	5.08577e-102	100
CDS_116_transcript_217	1125	gi|158285041|ref|XP_308082.4|AGAP011053-PA [Anopheles gambiae str. PEST]	XP_308082	0	95
CDS_117_transcript_218	1353	gi|158287465|ref|XP_309491.4|AGAP011158-PA [Anopheles gambiae str. PEST]	XP_309491	0	96
CDS_118_transcript_223	483	gi|118779554|ref|XP_564212.2|AGAP011284-PA [Anopheles gambiae str. PEST]	XP_564212	1.31846e-113	100
CDS_119_transcript_225	306	---Novel---
CDS_120_transcript_226	417	---Novel---
CDS_121_transcript_229	1032	gi|347966622|ref|XP_003435947.1|AGAP001799-PB [Anopheles gambiae str. PEST]	XP_003435947	2.29218e-170	96
CDS_122_transcript_231	399	---Novel---
CDS_123_transcript_233	399	gi|118784522|ref|XP_313782.3|AGAP004484-PA [Anopheles gambiae str. PEST]	XP_313782	8.2208e-90	98
CDS_124_transcript_235	303	---Novel---
CDS_125_transcript_235	891	gi|58396588|ref|XP_322009.2|AGAP001151-PA [Anopheles gambiae str. PEST]	XP_322009	0	99
CDS_126_transcript_245	693	gi|58387862|ref|XP_315868.2|AGAP005843-PA [Anopheles gambiae str. PEST]	XP_315868	8.52669e-88	85
CDS_127_transcript_247	2394	gi|158288252|ref|XP_310129.4|AGAP009554-PA [Anopheles gambiae str. PEST]	XP_310129	0	95
CDS_128_transcript_248	1590	gi|158299072|ref|XP_319184.4|AGAP010039-PA [Anopheles gambiae str. PEST]	XP_319184	0	98
CDS_129_transcript_249	726	gi|312376692|gb|EFR23707.1|hypothetical protein AND_12415 [Anopheles darlingi]	EFR23707	2.02946e-149	90
CDS_130_transcript_253	750	gi|347967130|ref|XP_001689308.2|AGAP002076-PA [Anopheles gambiae str. PEST]	XP_001689308	1.28218e-126	97
CDS_131_transcript_254	588	gi|119113263|ref|XP_309490.3|AGAP011159-PA [Anopheles gambiae str. PEST]	XP_309490	6.96349e-106	98
CDS_132_transcript_256	333	gi|158296406|ref|XP_316821.4|AGAP000851-PA [Anopheles gambiae str. PEST]	XP_316821	7.96384e-73	99
CDS_133_transcript_257	336	gi|158287519|ref|XP_309525.4|AGAP011121-PA [Anopheles gambiae str. PEST]	XP_309525	6.91486e-61	90
CDS_134_transcript_259	315	---Novel---
CDS_135_transcript_259	369	---Novel---
CDS_136_transcript_260	1524	gi|347970222|ref|XP_313370.5|AGAP003611-PA [Anopheles gambiae str. PEST]	XP_313370	0	97
CDS_137_transcript_261	3513	gi|28569888|dbj|BAC57922.1|reverse transcriptase [Anopheles gambiae]	BAC57922	0	77
CDS_138_transcript_263	345	gi|311707018|gb|ADQ01704.1|odorant binding protein 6 [Anopheles funestus]	ADQ01704	5.72692e-62	96
CDS_139_transcript_264	939	gi|58392406|ref|XP_319347.2|AGAP010173-PA [Anopheles gambiae str. PEST]	XP_319347	0	100
CDS_140_transcript_265	516	gi|114864923|gb|ABI83785.1|microtubule-binding protein [Anopheles funestus]	ABI83785	3.39034e-118	99
CDS_141_transcript_267	489	gi|158293991|ref|XP_315339.4|AGAP005324-PB [Anopheles gambiae str. PEST]	XP_315339	9.50838e-104	99
CDS_142_transcript_270	699	gi|158293196|ref|XP_314530.4|AGAP010557-PA [Anopheles gambiae str. PEST]	XP_314530	1.56448e-122	93
CDS_143_transcript_274	1110	gi|347966460|ref|XP_321356.5|AGAP001730-PA [Anopheles gambiae str. PEST]	XP_321356	0	100
CDS_144_transcript_275	1260	gi|157136361|ref|XP_001663721.1|hepatoma-derived GF, putative [Aedes aegypti]	XP_001663721	5.7621e-97	64
CDS_145_transcript_277	432	gi|58385038|ref|XP_313666.2|AGAP004380-PA [Anopheles gambiae str. PEST]	XP_313666	1.63756e-73	86
CDS_146_transcript_279	1845	gi|31207753|ref|XP_312843.1|AGAP003153-PA [Anopheles gambiae str. PEST]	XP_312843	0	99
CDS_147_transcript_281	333	gi|58388730|ref|XP_316499.2|AGAP006459-PA [Anopheles gambiae str. PEST]	XP_316499	8.88312e-74	100
CDS_148_transcript_282	852	gi|170033216|ref|XP_001844474.1|syntaxin-5 [Culex quinquefasciatus]	XP_001844474	3.18809e-146	94
CDS_149_transcript_283	783	---Novel---
CDS_150_transcript_285	360	---Novel---
CDS_151_transcript_286	633	gi|158297836|ref|XP_001689078.1|AGAP004800-PA [Anopheles gambiae str. PEST]	XP_001689078	2.09764e-82	88
CDS_152_transcript_295	357	gi|170048220|ref|XP_001870659.1|g-protein signalling modulator [Culex quinquefasciatus]	XP_001870659	6.21585e-46	72
CDS_153_transcript_300	2037	gi|158289891|ref|XP_311518.4|AGAP010429-PA [Anopheles gambiae str. PEST]	XP_311518	0	99
CDS_154_transcript_302	792	gi|312372647|gb|EFR20568.1|hypothetical protein AND_19881 [Anopheles darlingi]	EFR20568	4.51552e-105	83
CDS_155_transcript_303	903	gi|157110424|ref|XP_001651094.1|hypothetical protein AaeL_AAEL005558 [Aedes aegypti]	XP_001651094	3.34362e-79	66
CDS_156_transcript_303	999	gi|158288232|ref|XP_310116.4|AGAP010623-PA [Anopheles gambiae str. PEST]	XP_310116	1.34425e-123	75
CDS_157_transcript_307	738	gi|58377512|ref|XP_309682.2|AGAP003485-PA [Anopheles gambiae str. PEST]	XP_309682	2.94251e-134	99
CDS_158_transcript_310	1209	gi|158300271|ref|XP_551886.3|AGAP012305-PA [Anopheles gambiae str. PEST]	XP_551886	0	98
CDS_159_transcript_311	2709	gi|158299010|ref|XP_001689173.1|AGAP009990-PA [Anopheles gambiae str. PEST]	XP_001689173	9.30386e-151	91
CDS_160_transcript_313	1257	gi|158284693|ref|XP_307774.3|AGAP003264-PA [Anopheles gambiae str. PEST]	XP_307774	0	93
CDS_161_transcript_314	354	gi|312378699|gb|EFR25199.1|hypothetical protein AND_09664 [Anopheles darlingi]	EFR25199	1.03643e-28	82
CDS_162_transcript_325	1614	gi|158285395|ref|XP_308284.4|AGAP007588-PA [Anopheles gambiae str. PEST]	XP_308284	0	93
CDS_163_transcript_328	309	gi|158285204|ref|XP_308185.4|AGAP007686-PA [Anopheles gambiae str. PEST]	XP_308185	2.80713e-51	91
CDS_164_transcript_329	399	gi|119114031|ref|XP_318999.3|AGAP009879-PA [Anopheles gambiae str. PEST]	XP_318999	1.14958e-72	98
CDS_165_transcript_331	1107	gi|347967692|ref|XP_003436096.1|AGAP002355-PB [Anopheles gambiae str. PEST]	XP_003436096	0	98
CDS_166_transcript_332	693	gi|347971459|ref|XP_313114.4|AGAP004210-PA [Anopheles gambiae str. PEST]	XP_313114	3.63677e-157	99
CDS_167_transcript_335	552	gi|158299113|ref|XP_319223.4|AGAP010066-PA [Anopheles gambiae str. PEST]	XP_319223	2.86133e-123	95
CDS_168_transcript_336	1590	gi|347972245|ref|XP_315228.5|AGAP004596-PA [Anopheles gambiae str. PEST]	XP_315228	0	99
CDS_169_transcript_339	420	gi|118792918|ref|XP_320579.3|AGAP011954-PA [Anopheles gambiae str. PEST]	XP_320579	7.17866e-92	97
CDS_170_transcript_340	1401	gi|347970778|ref|XP_003436637.1|AGAP003860-PB [Anopheles gambiae str. PEST]	XP_003436637	0	99
CDS_171_transcript_341	858	gi|347971919|ref|XP_313740.5|AGAP004449-PA [Anopheles gambiae str. PEST]	XP_313740	5.66401e-142	89
CDS_172_transcript_341	378	gi|347971919|ref|XP_313740.5|AGAP004449-PA [Anopheles gambiae str. PEST]	XP_313740	1.24108e-51	92
CDS_173_transcript_348	627	gi|57905000|ref|XP_550759.1|AGAP002049-PA [Anopheles gambiae str. PEST]	XP_550759	1.66807e-129	94
CDS_174_transcript_349	462	gi|158295501|ref|XP_556880.3|AGAP006179-PC [Anopheles gambiae str. PEST]	XP_556880	2.65703e-89	100
CDS_175_transcript_354	750	gi|347970571|ref|XP_001230751.2|AGAP003764-PA [Anopheles gambiae str. PEST]	XP_001230751	2.27574e-137	87
CDS_176_transcript_360	975	gi|158299224|ref|XP_319348.4|AGAP010174-PA [Anopheles gambiae str. PEST]	XP_319348	0	98
CDS_177_transcript_361	972	gi|158285820|ref|XP_308476.4|AGAP007353-PA [Anopheles gambiae str. PEST]	XP_308476	0	91
CDS_178_transcript_362	828	gi|158293154|ref|XP_314493.3|AGAP010519-PA [Anopheles gambiae str. PEST]	XP_314493	2.53356e-147	99
CDS_179_transcript_364	987	gi|58396343|ref|XP_321835.2|AGAP001312-PA [Anopheles gambiae str. PEST]	XP_321835	0	99
CDS_180_transcript_365	705	gi|158296524|ref|XP_316915.4|AGAP008527-PA [Anopheles gambiae str. PEST]	XP_316915	1.01105e-140	100
CDS_181_transcript_368	810	gi|347969120|ref|XP_311836.5|AGAP003039-PA [Anopheles gambiae str. PEST]	XP_311836	1.11564e-180	96
CDS_182_transcript_369	495	gi|158299366|ref|XP_319467.4|AGAP010275-PA [Anopheles gambiae str. PEST]	XP_319467	6.02338e-63	83
CDS_183_transcript_372	2334	gi|158290721|ref|XP_312290.4|AGAP002638-PA [Anopheles gambiae str. PEST]	XP_312290	0	98
CDS_184_transcript_374	1047	gi|158284956|ref|XP_308001.3|AGAP002185-PA [Anopheles gambiae str. PEST]	XP_308001	0	100
CDS_185_transcript_377	393	---Novel---
CDS_186_transcript_377	1947	gi|157126263|ref|XP_001654564.1|septin interacting protein, putative [Aedes aegypti]	XP_001654564	4.00694e-97	55
CDS_187_transcript_380	450	gi|254939725|gb|ACT88125.1|AT15141p [Drosophila melanogaster]	ACT88125	5.14485e-101	100
CDS_188_transcript_381	309	---Novel---
CDS_189_transcript_382	2607	gi|125901787|gb|ABN58714.1|pol-like protein [Biomphalaria glabrata]	ABN58714	1.79615e-86	48
CDS_190_transcript_384	2118	gi|158285290|ref|XP_564589.3|AGAP007642-PA [Anopheles gambiae str. PEST]	XP_564589	0	98
CDS_191_transcript_390	747	gi|57971398|ref|XP_564587.1|AGAP007643-PB [Anopheles gambiae str. PEST]	XP_564587	2.96108e-169	100
CDS_192_transcript_394	651	gi|119393795|gb|ABL74413.1|Rab5 [Anopheles gambiae]	ABL74413	7.65442e-155	99
CDS_193_transcript_396	1173	gi|158295886|ref|XP_001688878.1|AGAP006464-PA [Anopheles gambiae str. PEST]	XP_001688878	3.39297e-10	75
CDS_194_transcript_397	1332	gi|46095203|gb|AAS80137.1|bacteria responsive protein 1 [Anopheles gambiae]	AAS80137	0	96
CDS_195_transcript_398	378	gi|118789411|ref|XP_317398.3|AGAP008061-PA [Anopheles gambiae str. PEST]	XP_317398	6.37621e-70	99
CDS_196_transcript_409	1161	gi|31235458|ref|XP_319247.1|AGAP010089-PA [Anopheles gambiae str. PEST]	XP_319247	0	98
CDS_197_transcript_410	792	gi|347971828|ref|XP_562148.4|AGAP004402-PA [Anopheles gambiae str. PEST]	XP_562148	5.79713e-168	99
CDS_198_transcript_411	627	gi|312384383|gb|EFR29120.1|hypothetical protein AND_02157 [Anopheles darlingi]	EFR29120	2.55903e-121	99
CDS_199_transcript_424	441	gi|118781575|ref|XP_311544.3|AGAP010405-PA [Anopheles gambiae str. PEST]	XP_311544	7.94525e-97	97
CDS_200_transcript_425	1308	gi|195446599|ref|XP_002070840.1|GK25464 [Drosophila willistoni]	XP_002070840	1.64152e-56	50
CDS_201_transcript_432	3060	gi|6635955|gb|AAF20019.1|AF134900_2pol-like protein [Aedes aegypti]	AAF20019	7.64728e-167	53
CDS_202_transcript_433	993	gi|158285592|ref|XP_001687913.1|AGAP007488-PA [Anopheles gambiae str. PEST]	XP_001687913	6.16182e-111	73
CDS_203_transcript_439	345	gi|158285045|ref|XP_308085.4|AGAP011051-PA [Anopheles gambiae str. PEST]	XP_308085	2.04543e-66	98
CDS_204_transcript_440	2031	gi|28569879|dbj|BAC57916.1|reverse transcriptase [Anopheles gambiae]	BAC57916	0	75
CDS_205_transcript_442	333	gi|118784359|ref|XP_313684.3|AGAP004400-PB [Anopheles gambiae str. PEST]	XP_313684	5.27299e-29	95
CDS_206_transcript_443	594	gi|347967395|ref|XP_001687834.2|AGAP002206-PA [Anopheles gambiae str. PEST]	XP_001687834	4.94406e-103	87
CDS_207_transcript_443	1398	gi|347967391|ref|XP_003436064.1|AGAP013311-PA [Anopheles gambiae str. PEST]	XP_003436064	0	77
CDS_208_transcript_445	828	gi|158292203|ref|XP_562218.3|AGAP004463-PA [Anopheles gambiae str. PEST]	XP_562218	3.90545e-122	89
CDS_209_transcript_446	1140	gi|312380315|gb|EFR26347.1|hypothetical protein AND_07682 [Anopheles darlingi]	EFR26347	0	93
CDS_210_transcript_447	369	gi|118794297|ref|XP_551123.2|AGAP001682-PA [Anopheles gambiae str. PEST]	XP_551123	2.88082e-59	89
CDS_211_transcript_450	708	gi|312372577|gb|EFR20508.1|hypothetical protein AND_19975 [Anopheles darlingi]	EFR20508	1.72633e-160	98
CDS_212_transcript_451	1131	gi|347966549|ref|XP_551022.4|AGAP001775-PA [Anopheles gambiae str. PEST]	XP_551022	0	96
CDS_213_transcript_462	1173	gi|347966366|ref|XP_003435899.1|AGAP001678-PB [Anopheles gambiae str. PEST]	XP_003435899	0	99
CDS_214_transcript_463	321	---Novel---
CDS_215_transcript_467	1953	gi|158300164|ref|XP_320167.4|AGAP012391-PA [Anopheles gambiae str. PEST]	XP_320167	0	90
CDS_216_transcript_468	675	gi|347969746|ref|XP_314252.4|AGAP003352-PA [Anopheles gambiae str. PEST]	XP_314252	2.95906e-117	100
CDS_217_transcript_469	1158	gi|29119633|emb|CAD56156.1|acetylcholinesterase [Anopheles gambiae]	CAD56156	0	98
CDS_218_transcript_472	1008	gi|312372270|gb|EFR20270.1|hypothetical protein AND_20386 [Anopheles darlingi]	EFR20270	0	98
CDS_219_transcript_473	957	gi|158296986|ref|XP_317297.3|AGAP008165-PA [Anopheles gambiae str. PEST]	XP_317297	0	98
CDS_220_transcript_475	1098	gi|312383997|gb|EFR28842.1|hypothetical protein AND_02705 [Anopheles darlingi]	EFR28842	7.30425e-156	79
CDS_221_transcript_484	1047	gi|158290119|ref|XP_311717.4|AGAP003430-PA [Anopheles gambiae str. PEST]	XP_311717	0	95
CDS_222_transcript_486	1584	gi|158295574|ref|XP_316292.4|AGAP006222-PA [Anopheles gambiae str. PEST]	XP_316292	0	91
CDS_223_transcript_489	3108	gi|1402848|gb|AAC28743.1|pol-like protein [Ceratitis capitata]	AAC28743	0	68
CDS_224_transcript_493	519	gi|119113312|ref|XP_309516.3|AGAP011131-PA [Anopheles gambiae str. PEST]	XP_309516	7.82108e-116	98
CDS_225_transcript_494	1557	gi|158288252|ref|XP_310129.4|AGAP009554-PA [Anopheles gambiae str. PEST]	XP_310129	3.07976e-42	65
CDS_226_transcript_497	360	gi|31204701|ref|XP_311299.1|AGAP000761-PA [Anopheles gambiae str. PEST]	XP_311299	2.51724e-77	98
CDS_227_transcript_500	2412	gi|347972913|ref|XP_317088.3|AGAP008364-PA [Anopheles gambiae str. PEST]	XP_317088	0	94
CDS_228_transcript_501	933	gi|51950578|gb|AAA70222.2|putative ORF2 [Drosophila melanogaster]	AAA70222	3.99798e-08	42
CDS_229_transcript_502	1641	gi|347967890|ref|XP_312496.4|AGAP002451-PA [Anopheles gambiae str. PEST]	XP_312496	0	95
CDS_230_transcript_503	606	gi|282154771|dbj|BAI60044.1|aquaporin 1 [Anopheles gambiae]	BAI60044	1.58764e-105	97
CDS_231_transcript_507	357	gi|118780493|ref|XP_310188.3|AGAP009508-PA [Anopheles gambiae str. PEST]	XP_310188	3.67696e-73	99
CDS_232_transcript_508	966	gi|47169813|tpe|CAE54326.1|TPA: Mod(mdg4)-h59.1 [Anopheles gambiae]	CAE54326	1.0898e-165	86
CDS_233_transcript_509	852	---Novel---
CDS_234_transcript_512	339	---Novel---
CDS_235_transcript_513	1056	gi|158293006|ref|XP_001688558.1|AGAP004877-PB [Anopheles gambiae str. PEST]	XP_001688558	0	99
CDS_236_transcript_515	435	gi|347971603|ref|XP_003436769.1|AGAP004273-PB [Anopheles gambiae str. PEST]	XP_003436769	9.43879e-97	97
CDS_237_transcript_521	900	gi|28569887|dbj|BAC57921.1|gag-like protein [Anopheles gambiae]	BAC57921	5.60058e-41	57
CDS_238_transcript_522	1314	gi|158298823|ref|XP_318978.3|AGAP009863-PA [Anopheles gambiae str. PEST]	XP_318978	0	97
CDS_239_transcript_527	336	---Novel---
CDS_240_transcript_527	1131	gi|157122933|ref|XP_001659963.1|actin [Aedes aegypti]	XP_001659963	0	100
CDS_241_transcript_527	1251	gi|157122933|ref|XP_001659963.1|actin [Aedes aegypti]	XP_001659963	0	100
CDS_242_transcript_528	2670	gi|158296229|ref|XP_001688942.1|AGAP006645-PD [Anopheles gambiae str. PEST]	XP_001688942	0	88
CDS_243_transcript_533	1383	gi|158300071|ref|XP_320070.4|AGAP009276-PA [Anopheles gambiae str. PEST]	XP_320070	0	95
CDS_244_transcript_534	567	gi|114864647|gb|ABI83753.1|short form D7 salivary protein D7r4 [Anopheles funestus]	ABI83753	3.2817e-92	88
CDS_245_transcript_536	1134	gi|17530805|ref|NP_511052.1|actin 5C, isoform B [Drosophila melanogaster]	NP_511052	0	100
CDS_246_transcript_537	1278	gi|119114522|ref|XP_319318.3|AGAP010150-PA [Anopheles gambiae str. PEST]	XP_319318	0	98
CDS_247_transcript_542	456	gi|158285508|ref|XP_001687902.1|AGAP007534-PC [Anopheles gambiae str. PEST]	XP_001687902	8.9968e-92	91
CDS_248_transcript_543	384	gi|451777768|gb|AGF68546.1|chemosensory protein precursor [Anopheles gambiae]	AGF68546	2.3627e-60	86
CDS_249_transcript_544	1125	gi|118786767|ref|XP_315641.3|AGAP005627-PB [Anopheles gambiae str. PEST]	XP_315641	0	98
CDS_250_transcript_546	489	gi|58381888|ref|XP_311527.2|AGAP010421-PA [Anopheles gambiae str. PEST]	XP_311527	1.17914e-105	96
CDS_251_transcript_547	537	gi|158293596|ref|XP_001237625.2|AGAP008810-PA [Anopheles gambiae str. PEST]	XP_001237625	1.50475e-87	87
CDS_252_transcript_554	468	---Novel---
CDS_253_transcript_554	411	gi|118785839|ref|XP_314929.3|AGAP008803-PA [Anopheles gambiae str. PEST]	XP_314929	5.11814e-65	78
CDS_254_transcript_558	1263	gi|312380876|gb|EFR26755.1|hypothetical protein AND_06941 [Anopheles darlingi]	EFR26755	0	84
CDS_255_transcript_559	852	gi|347971324|ref|XP_003436726.1|AGAP013524-PA [Anopheles gambiae str. PEST]	XP_003436726	2.90527e-90	83
CDS_256_transcript_562	363	---Novel---
CDS_257_transcript_568	1497	gi|158297422|ref|XP_317656.3|AGAP007843-PA [Anopheles gambiae str. PEST]	XP_317656	0	96
CDS_258_transcript_573	528	gi|158298720|ref|XP_553659.3|AGAP009799-PA [Anopheles gambiae str. PEST]	XP_553659	2.04784e-48	81
CDS_259_transcript_579	660	gi|347972427|ref|XP_314490.4|AGAP010517-PA [Anopheles gambiae str. PEST]	XP_314490	1.80803e-158	99
CDS_260_transcript_582	2649	gi|1079026|pir||B56679probable reverse transcriptase - house mosquito	B56679	0	58
CDS_261_transcript_585	327	gi|347970176|ref|XP_003436531.1|AGAP013333-PA [Anopheles gambiae str. PEST]	XP_003436531	1.23107e-58	100
CDS_262_transcript_602	1404	gi|31207639|ref|XP_312786.1|AGAP003098-PA [Anopheles gambiae str. PEST]	XP_312786	0	99
CDS_263_transcript_602	1281	gi|58383773|ref|XP_312785.2|AGAP003097-PA [Anopheles gambiae str. PEST]	XP_312785	0	84
CDS_264_transcript_605	924	gi|347968463|ref|XP_312188.5|AGAP002737-PA [Anopheles gambiae str. PEST]	XP_312188	7.30644e-77	92
CDS_265_transcript_606	1476	gi|158300147|ref|XP_551775.3|AGAP012407-PA [Anopheles gambiae str. PEST]	XP_551775	0	99
CDS_266_transcript_609	453	gi|347965665|ref|XP_003435800.1|AGAP001287-PB [Anopheles gambiae str. PEST]	XP_003435800	3.34145e-91	98
CDS_267_transcript_612	1059	gi|158289559|ref|XP_311260.4|AGAP000721-PA [Anopheles gambiae str. PEST]	XP_311260	0	100
CDS_268_transcript_616	1008	gi|116245982|ref|XP_001230951.1|AGAP004674-PA [Anopheles gambiae str. PEST]	XP_001230951	6.3251e-164	80
CDS_269_transcript_617	495	gi|312374676|gb|EFR22179.1|hypothetical protein AND_15660 [Anopheles darlingi]	EFR22179	1.17996e-15	52
CDS_270_transcript_618	480	gi|118791060|ref|XP_319532.3|AGAP003306-PA [Anopheles gambiae str. PEST]	XP_319532	4.39364e-72	92
CDS_271_transcript_620	861	gi|158287438|ref|XP_309467.4|AGAP011180-PA [Anopheles gambiae str. PEST]	XP_309467	1.32765e-159	89
CDS_272_transcript_627	477	gi|158287989|ref|XP_309854.4|AGAP010850-PA [Anopheles gambiae str. PEST]	XP_309854	6.68932e-62	93
CDS_273_transcript_628	501	gi|284928247|gb|ADC29832.1|MDL2 [Anopheles arabiensis]	ADC29832	1.33752e-108	95
CDS_274_transcript_628	441	gi|284928247|gb|ADC29832.1|MDL2 [Anopheles arabiensis]	ADC29832	1.14745e-27	89
CDS_275_transcript_630	762	gi|158299798|ref|XP_319819.4|AGAP009070-PA [Anopheles gambiae str. PEST]	XP_319819	0	98
CDS_276_transcript_633	456	gi|158285903|ref|XP_308520.4|AGAP007303-PA [Anopheles gambiae str. PEST]	XP_308520	4.00665e-88	97
CDS_277_transcript_638	939	gi|157107450|ref|XP_001649784.1|alpha-amylase [Aedes aegypti]	XP_001649784	3.75106e-159	84
CDS_278_transcript_639	1122	gi|158295262|ref|XP_316114.4|AGAP006063-PA [Anopheles gambiae str. PEST]	XP_316114	5.86968e-92	84
CDS_279_transcript_641	1008	gi|31202273|ref|XP_310085.1|AGAP009408-PA [Anopheles gambiae str. PEST]	XP_310085	8.66528e-127	75
CDS_280_transcript_647	432	---Novel---
CDS_281_transcript_651	351	---Novel---
CDS_282_transcript_654	1017	gi|31208765|ref|XP_313349.1|AGAP003592-PA [Anopheles gambiae str. PEST]	XP_313349	0	99
CDS_283_transcript_654	948	gi|31208765|ref|XP_313349.1|AGAP003592-PA [Anopheles gambiae str. PEST]	XP_313349	0	99
CDS_284_transcript_655	879	gi|158301055|ref|XP_320824.4|AGAP011685-PA [Anopheles gambiae str. PEST]	XP_320824	3.90533e-144	92
CDS_285_transcript_657	300	gi|158299015|ref|XP_319133.4|AGAP009993-PA [Anopheles gambiae str. PEST]	XP_319133	7.81356e-37	86
CDS_286_transcript_661	1524	gi|347970325|ref|XP_003436553.1|AGAP003656-PB [Anopheles gambiae str. PEST]	XP_003436553	0	91
CDS_287_transcript_665	861	gi|158285783|ref|XP_001687947.1|AGAP007373-PA [Anopheles gambiae str. PEST]	XP_001687947	0	98
CDS_288_transcript_666	1668	gi|347968731|ref|XP_003436277.1|AGAP002879-PB [Anopheles gambiae str. PEST]	XP_003436277	0	93
CDS_289_transcript_670	480	gi|158284467|ref|XP_001687799.1|Anopheles gambiae str. PEST AGAP012755-PA [Anopheles gambiae str. PEST]	XP_001687799	1.30503e-99	94
CDS_290_transcript_674	1314	gi|158298465|ref|XP_318638.4|AGAP009609-PA [Anopheles gambiae str. PEST]	XP_318638	0	98
CDS_291_transcript_680	327	gi|31239875|ref|XP_320351.1|AGAP012184-PA [Anopheles gambiae str. PEST]	XP_320351	8.8668e-73	100
CDS_292_transcript_681	987	gi|158287863|ref|XP_309759.4|AGAP010935-PA [Anopheles gambiae str. PEST]	XP_309759	0	97
CDS_293_transcript_682	366	---Novel---
CDS_294_transcript_689	576	gi|311707036|gb|ADQ01713.1|odorant binding protein 29 [Anopheles funestus]	ADQ01713	9.91329e-84	94
CDS_295_transcript_693	1410	gi|347964267|ref|XP_311202.5|AGAP000676-PA [Anopheles gambiae str. PEST]	XP_311202	1.43852e-94	59
CDS_296_transcript_694	315	---Novel---
CDS_297_transcript_698	378	---Novel---
CDS_298_transcript_700	570	gi|118780559|ref|XP_310224.3|AGAP009473-PB [Anopheles gambiae str. PEST]	XP_310224	1.49446e-64	90
CDS_299_transcript_701	750	gi|347966932|ref|XP_003435987.1|AGAP013061-PA [Anopheles gambiae str. PEST]	XP_003435987	2.14343e-170	97
CDS_300_transcript_706	747	gi|374720894|gb|AEZ67833.1|AGAP013533-PA [Anopheles stephensi]	AEZ67833	1.62018e-175	98
CDS_301_transcript_707	747	gi|374720894|gb|AEZ67833.1|AGAP013533-PA [Anopheles stephensi]	AEZ67833	1.62018e-175	98
CDS_302_transcript_711	510	gi|347970235|ref|XP_562476.3|AGAP003615-PA [Anopheles gambiae str. PEST]	XP_562476	3.83951e-100	96
CDS_303_transcript_712	714	gi|158293851|ref|XP_315192.4|AGAP004626-PA [Anopheles gambiae str. PEST]	XP_315192	2.9983e-109	97
CDS_304_transcript_713	522	gi|118780366|ref|XP_310115.3|AGAP010622-PA [Anopheles gambiae str. PEST]	XP_310115	4.63272e-89	85
CDS_305_transcript_714	1614	gi|158295752|ref|XP_316396.4|AGAP006366-PC [Anopheles gambiae str. PEST]	XP_316396	0	99
CDS_306_transcript_714	1086	gi|158295752|ref|XP_316396.4|AGAP006366-PC [Anopheles gambiae str. PEST]	XP_316396	0	99
CDS_307_transcript_715	363	---Novel---
CDS_308_transcript_718	558	gi|157118422|ref|XP_001659107.1|pupal cuticle protein 78E, putative [Aedes aegypti]	XP_001659107	1.34785e-59	98
CDS_309_transcript_720	327	gi|31202411|ref|XP_310154.1|AGAP009537-PA [Anopheles gambiae str. PEST]	XP_310154	2.72848e-73	100
CDS_310_transcript_721	1119	gi|158301168|ref|XP_001689302.1|AGAP002131-PA [Anopheles gambiae str. PEST]	XP_001689302	3.72897e-102	72
CDS_311_transcript_721	345	gi|158301170|ref|XP_001689303.1|AGAP002130-PA [Anopheles gambiae str. PEST]	XP_001689303	3.86386e-61	97
CDS_312_transcript_722	306	---Novel---
CDS_313_transcript_727	690	gi|158286373|ref|XP_308712.4|AGAP007051-PA [Anopheles gambiae str. PEST]	XP_308712	2.99731e-136	99
CDS_314_transcript_730	1023	gi|158299123|ref|XP_319231.4|AGAP010074-PA [Anopheles gambiae str. PEST]	XP_319231	4.04181e-167	87
CDS_315_transcript_733	438	gi|58393955|ref|XP_320415.2|AGAP012113-PA [Anopheles gambiae str. PEST]	XP_320415	4.13672e-75	93
CDS_316_transcript_743	372	---Novel---
CDS_317_transcript_752	447	gi|158300588|ref|XP_552148.2|AGAP012056-PA [Anopheles gambiae str. PEST]	XP_552148	5.84236e-104	100
CDS_318_transcript_757	429	gi|158289877|ref|XP_311511.4|AGAP010436-PA [Anopheles gambiae str. PEST]	XP_311511	1.62842e-62	87
CDS_319_transcript_759	819	gi|347966197|ref|XP_003435883.1|AGAP001585-PC [Anopheles gambiae str. PEST]	XP_003435883	8.54373e-169	94
CDS_320_transcript_760	666	gi|347967742|ref|XP_001237480.3|AGAP002379-PA [Anopheles gambiae str. PEST]	XP_001237480	1.95719e-116	93
CDS_321_transcript_762	1155	gi|118793353|ref|XP_320820.3|AGAP011690-PA [Anopheles gambiae str. PEST]	XP_320820	0	96
CDS_322_transcript_766	645	gi|158285176|ref|XP_564524.3|AGAP007699-PC [Anopheles gambiae str. PEST]	XP_564524	2.12443e-157	99
CDS_323_transcript_769	501	gi|158294126|ref|XP_001688656.1|AGAP005400-PB [Anopheles gambiae str. PEST]	XP_001688656	4.52756e-94	100
CDS_324_transcript_770	681	gi|347963855|ref|XP_001688305.2|AGAP000453-PA [Anopheles gambiae str. PEST]	XP_001688305	4.37135e-33	71
CDS_325_transcript_774	2067	gi|312374193|gb|EFR21802.1|hypothetical protein AND_16340 [Anopheles darlingi]	EFR21802	0	78
CDS_326_transcript_780	1554	gi|158297301|ref|XP_317561.4|AGAP007920-PA [Anopheles gambiae str. PEST]	XP_317561	0	96
CDS_327_transcript_780	1785	gi|58390204|ref|XP_317563.2|AGAP007921-PA [Anopheles gambiae str. PEST]	XP_317563	0	99
CDS_328_transcript_786	1539	gi|347963432|ref|XP_310889.5|AGAP000238-PA [Anopheles gambiae str. PEST]	XP_310889	0	73
CDS_329_transcript_787	369	---Novel---
CDS_330_transcript_792	585	gi|118794697|ref|XP_321676.3|AGAP001450-PA [Anopheles gambiae str. PEST]	XP_321676	1.82461e-125	97
CDS_331_transcript_793	813	gi|158294482|ref|XP_556259.3|AGAP005617-PA [Anopheles gambiae str. PEST]	XP_556259	1.12173e-117	88
CDS_332_transcript_795	795	gi|347969240|ref|XP_312775.5|AGAP003088-PA [Anopheles gambiae str. PEST]	XP_312775	0	98
CDS_333_transcript_800	1170	gi|31197673|ref|XP_307784.1|AGAP003277-PA [Anopheles gambiae str. PEST]	XP_307784	0	97
CDS_334_transcript_809	609	gi|158295462|ref|XP_316221.4|AGAP006163-PA [Anopheles gambiae str. PEST]	XP_316221	1.06537e-62	78
CDS_335_transcript_810	450	gi|347963441|ref|XP_003436947.1|AGAP000243-PB [Anopheles gambiae str. PEST]	XP_003436947	3.14165e-76	89
CDS_336_transcript_813	1038	gi|158300574|ref|XP_001238322.2|AGAP012068-PA [Anopheles gambiae str. PEST]	XP_001238322	0	97
CDS_337_transcript_814	432	gi|158300574|ref|XP_001238322.2|AGAP012068-PA [Anopheles gambiae str. PEST]	XP_001238322	2.01431e-92	98
CDS_338_transcript_818	783	gi|58385276|ref|XP_313828.2|AGAP004528-PA [Anopheles gambiae str. PEST]	XP_313828	5.9656e-162	97
CDS_339_transcript_821	690	gi|312381528|gb|EFR27259.1|hypothetical protein AND_06163 [Anopheles darlingi]	EFR27259	4.46659e-135	91
CDS_340_transcript_822	1752	gi|347965098|ref|XP_003437209.1|AGAP001082-PB [Anopheles gambiae str. PEST]	XP_003437209	0	85
CDS_341_transcript_824	1254	gi|158286616|ref|XP_308836.4|AGAP006921-PB [Anopheles gambiae str. PEST]	XP_308836	0	93
CDS_342_transcript_828	774	gi|347964797|ref|XP_309131.4|AGAP000943-PA [Anopheles gambiae str. PEST]	XP_309131	0	99
CDS_343_transcript_829	354	gi|347964290|ref|XP_003437060.1|AGAP013028-PA [Anopheles gambiae str. PEST]	XP_003437060	3.15434e-24	93
CDS_344_transcript_832	513	---Novel---
CDS_345_transcript_836	1509	gi|58385970|ref|XP_314345.2|AGAP004846-PC [Anopheles gambiae str. PEST]	XP_314345	0	99
CDS_346_transcript_838	519	gi|119113253|ref|XP_309484.3|AGAP011165-PA [Anopheles gambiae str. PEST]	XP_309484	6.24992e-109	99
CDS_347_transcript_838	618	gi|158287456|ref|XP_001688194.1|AGAP011164-PA [Anopheles gambiae str. PEST]	XP_001688194	2.19611e-31	88
CDS_348_transcript_848	594	gi|158293754|ref|XP_315096.4|AGAP004991-PA [Anopheles gambiae str. PEST]	XP_315096	8.16855e-88	98
CDS_349_transcript_849	876	gi|158296450|ref|XP_316854.4|AGAP000879-PA [Anopheles gambiae str. PEST]	XP_316854	6.09178e-162	94
CDS_350_transcript_850	534	gi|158300295|ref|XP_320252.4|AGAP012284-PA [Anopheles gambiae str. PEST]	XP_320252	8.12075e-124	99
CDS_351_transcript_851	1050	gi|58378155|ref|XP_308279.2|AGAP007593-PB [Anopheles gambiae str. PEST]	XP_308279	0	98
CDS_352_transcript_857	1005	gi|158288305|ref|XP_310186.3|AGAP009510-PA [Anopheles gambiae str. PEST]	XP_310186	0	98
CDS_353_transcript_858	1836	gi|118777375|ref|XP_307889.3|AGAP002289-PA [Anopheles gambiae str. PEST]	XP_307889	0	98
CDS_354_transcript_860	1251	gi|158286633|ref|XP_308846.4|AGAP006910-PA [Anopheles gambiae str. PEST]	XP_308846	0	89
CDS_355_transcript_863	690	gi|347968558|ref|XP_312126.5|AGAP002790-PA [Anopheles gambiae str. PEST]	XP_312126	1.5184e-65	100
CDS_356_transcript_872	678	gi|158293972|ref|XP_315330.3|AGAP005316-PA [Anopheles gambiae str. PEST]	XP_315330	5.79979e-121	99
CDS_357_transcript_874	858	gi|347964683|ref|XP_316859.4|AGAP000883-PA [Anopheles gambiae str. PEST]	XP_316859	3.69936e-161	94
CDS_358_transcript_874	372	gi|347964683|ref|XP_316859.4|AGAP000883-PA [Anopheles gambiae str. PEST]	XP_316859	4.15365e-68	91
CDS_359_transcript_879	303	gi|58388110|ref|XP_316045.2|AGAP006012-PA [Anopheles gambiae str. PEST]	XP_316045	8.79931e-57	96
CDS_360_transcript_882	693	gi|158288252|ref|XP_310129.4|AGAP009554-PA [Anopheles gambiae str. PEST]	XP_310129	7.17005e-96	83
CDS_361_transcript_887	1605	gi|347967540|ref|XP_307899.5|AGAP002279-PA [Anopheles gambiae str. PEST]	XP_307899	0	94
CDS_362_transcript_890	1182	gi|158299172|ref|XP_319291.4|AGAP010137-PA [Anopheles gambiae str. PEST]	XP_319291	0	98
CDS_363_transcript_893	1182	gi|156535770|gb|ABU80017.1|GNBP-B1 [Anopheles quadriannulatus]	ABU80017	0	95
CDS_364_transcript_900	657	gi|158294325|ref|XP_556168.3|AGAP005529-PC [Anopheles gambiae str. PEST]	XP_556168	7.37037e-129	99
CDS_365_transcript_903	477	gi|158292983|ref|XP_314292.2|AGAP004887-PA [Anopheles gambiae str. PEST]	XP_314292	2.56123e-88	99
CDS_366_transcript_907	561	gi|347965440|ref|XP_001238568.3|AGAP001174-PA [Anopheles gambiae str. PEST]	XP_001238568	9.40398e-75	90
CDS_367_transcript_908	489	gi|158302121|ref|XP_321742.4|AGAP001394-PA [Anopheles gambiae str. PEST]	XP_321742	6.10595e-108	96
CDS_368_transcript_910	537	gi|58394357|ref|XP_320683.2|AGAP011833-PA [Anopheles gambiae str. PEST]	XP_320683	1.9609e-124	99
CDS_369_transcript_911	720	gi|58389745|ref|XP_317251.2|AGAP008219-PA [Anopheles gambiae str. PEST]	XP_317251	8.38799e-146	93
CDS_370_transcript_912	591	gi|158288158|ref|XP_559833.2|AGAP009347-PA [Anopheles gambiae str. PEST]	XP_559833	1.09852e-101	89
CDS_371_transcript_915	747	gi|268308996|gb|ACY95464.1|glutathione S-transferase omega class 1 [Anopheles cracens]	ACY95464	2.72554e-174	97
CDS_372_transcript_917	339	gi|58389700|ref|XP_317216.2|AGAP008253-PA [Anopheles gambiae str. PEST]	XP_317216	2.28413e-37	100
CDS_373_transcript_921	1581	gi|347965286|ref|XP_308260.5|AGAP007611-PA [Anopheles gambiae str. PEST]	XP_308260	0	90
CDS_374_transcript_922	1191	gi|34392589|dbj|BAC82628.1|pol-like protein [Anopheles gambiae]	BAC82628	0	87
CDS_375_transcript_925	393	gi|58380509|ref|XP_310595.2|AGAP000498-PA [Anopheles gambiae str. PEST]	XP_310595	4.11289e-90	99
CDS_376_transcript_928	1353	gi|347972397|ref|XP_315133.3|AGAP004672-PA [Anopheles gambiae str. PEST]	XP_315133	1.02162e-133	92
CDS_377_transcript_934	1881	gi|347969390|ref|XP_312855.5|AGAP003164-PA [Anopheles gambiae str. PEST]	XP_312855	0	98
CDS_378_transcript_936	723	gi|158289854|ref|XP_311486.4|AGAP010461-PA [Anopheles gambiae str. PEST]	XP_311486	8.18688e-32	95
CDS_379_transcript_943	1083	gi|158300149|ref|XP_551778.3|AGAP012406-PA [Anopheles gambiae str. PEST]	XP_551778	7.38836e-159	94
CDS_380_transcript_946	1146	gi|347967026|ref|XP_321033.5|AGAP002022-PA [Anopheles gambiae str. PEST]	XP_321033	2.31284e-83	67
CDS_381_transcript_947	384	gi|58383226|ref|XP_312465.2|AGAP002473-PA [Anopheles gambiae str. PEST]	XP_312465	3.96088e-74	100
CDS_382_transcript_950	552	gi|58387974|ref|XP_315947.2|AGAP005916-PA [Anopheles gambiae str. PEST]	XP_315947	2.6735e-131	99
CDS_383_transcript_952	1047	gi|307166702|gb|EFN60691.1|Zinc finger MYM-type protein 1 [Camponotus floridanus]	EFN60691	1.49231e-96	67
CDS_384_transcript_952	408	gi|28569864|dbj|BAC57906.1|reverse transcriptase [Anopheles gambiae]	BAC57906	1.41961e-19	60
CDS_385_transcript_952	480	gi|28569890|dbj|BAC57923.1|gag-like protein [Anopheles gambiae]	BAC57923	9.39404e-19	63
CDS_386_transcript_953	513	---Novel---
CDS_387_transcript_956	495	gi|157124925|ref|XP_001660590.1|hypothetical protein AaeL_AAEL010041 [Aedes aegypti]	XP_001660590	5.62256e-20	56
CDS_388_transcript_957	1215	gi|390532688|gb|AFM08398.1|CYP6M8 [Anopheles funestus]	AFM08398	0	99
CDS_389_transcript_958	816	gi|347969455|ref|XP_312904.3|AGAP003200-PA [Anopheles gambiae str. PEST]	XP_312904	0	98
CDS_390_transcript_959	501	gi|118782662|ref|XP_312420.3|AGAP002519-PA [Anopheles gambiae str. PEST]	XP_312420	7.36379e-35	74
CDS_391_transcript_960	1050	gi|158285226|ref|XP_308197.4|AGAP007674-PB [Anopheles gambiae str. PEST]	XP_308197	0	99
CDS_392_transcript_961	639	gi|118793036|ref|XP_320642.3|AGAP011883-PA [Anopheles gambiae str. PEST]	XP_320642	3.25167e-136	97
CDS_393_transcript_962	1485	gi|118792381|ref|XP_320291.3|AGAP012251-PA [Anopheles gambiae str. PEST]	XP_320291	0	96
CDS_394_transcript_963	318	gi|157130609|ref|XP_001661940.1|adenylyl cyclase-associated protein [Aedes aegypti]	XP_001661940	5.40565e-63	97
CDS_395_transcript_964	1167	gi|563582121|gb|AHB62098.1|nimrod [Anopheles gambiae]	AHB62098	0	89
CDS_396_transcript_964	903	gi|563582121|gb|AHB62098.1|nimrod [Anopheles gambiae]	AHB62098	1.5569e-171	88
CDS_397_transcript_966	990	gi|158297325|ref|XP_555593.3|AGAP007903-PA [Anopheles gambiae str. PEST]	XP_555593	0	99
CDS_398_transcript_969	1251	gi|58375839|ref|XP_307644.2|Anopheles gambiae str. PEST AGAP012513-PA [Anopheles gambiae str. PEST]	XP_307644	0	98
CDS_399_transcript_973	1386	gi|158287571|ref|XP_564464.3|AGAP011080-PA [Anopheles gambiae str. PEST]	XP_564464	0	80
CDS_400_transcript_974	771	gi|312373389|gb|EFR21144.1|hypothetical protein AND_17509 [Anopheles darlingi]	EFR21144	4.222e-149	94
CDS_401_transcript_977	648	gi|158289108|ref|XP_310881.4|AGAP000245-PA [Anopheles gambiae str. PEST]	XP_310881	7.55549e-139	99
CDS_402_transcript_982	423	---Novel---
CDS_403_transcript_984	345	gi|322786027|gb|EFZ12643.1|hypothetical protein SINV_80769 [Solenopsis invicta]	EFZ12643	5.29467e-77	100
CDS_404_transcript_984	426	gi|347968856|ref|XP_311984.4|AGAP002921-PA [Anopheles gambiae str. PEST]	XP_311984	6.60561e-74	100
CDS_405_transcript_984	528	gi|239788912|dbj|BAH71111.1|ACYPI006288 [Acyrthosiphon pisum]	BAH71111	2.39357e-89	99
CDS_406_transcript_990	378	---Novel---
CDS_407_transcript_992	330	---Novel---
CDS_408_transcript_993	756	gi|119113388|ref|XP_309558.3|AGAP011092-PA [Anopheles gambiae str. PEST]	XP_309558	6.79668e-126	96
CDS_409_transcript_993	345	gi|119113388|ref|XP_309558.3|AGAP011092-PA [Anopheles gambiae str. PEST]	XP_309558	1.09794e-73	99
CDS_410_transcript_1000	318	gi|158295480|ref|XP_316230.4|AGAP006171-PA [Anopheles gambiae str. PEST]	XP_316230	2.75315e-58	95
CDS_411_transcript_1004	363	gi|158293781|ref|XP_315108.4|AGAP005004-PA [Anopheles gambiae str. PEST]	XP_315108	2.16537e-56	85
CDS_412_transcript_1006	1392	gi|158285710|ref|XP_308429.3|AGAP007406-PA [Anopheles gambiae str. PEST]	XP_308429	0	99
CDS_413_transcript_1007	636	gi|119112822|ref|XP_318538.3|AGAP010769-PA [Anopheles gambiae str. PEST]	XP_318538	8.38155e-133	94
CDS_414_transcript_1009	903	gi|58383536|ref|XP_312601.2|AGAP002358-PA [Anopheles gambiae str. PEST]	XP_312601	0	99
CDS_415_transcript_1010	513	gi|347967846|ref|XP_003436122.1|AGAP002428-PB [Anopheles gambiae str. PEST]	XP_003436122	1.87878e-113	97
CDS_416_transcript_1012	1566	gi|158294764|ref|XP_001237714.2|AGAP005780-PA [Anopheles gambiae str. PEST]	XP_001237714	0	87
CDS_417_transcript_1018	456	gi|158285903|ref|XP_308520.4|AGAP007303-PA [Anopheles gambiae str. PEST]	XP_308520	3.47781e-88	97
CDS_418_transcript_1019	921	gi|347970647|ref|XP_003436620.1|AGAP003790-PD [Anopheles gambiae str. PEST]	XP_003436620	0	100
CDS_419_transcript_1021	471	gi|158293978|ref|XP_315333.4|AGAP005319-PA [Anopheles gambiae str. PEST]	XP_315333	1.64112e-96	99
CDS_420_transcript_1023	2118	gi|158300230|ref|XP_320209.4|AGAP012343-PA [Anopheles gambiae str. PEST]	XP_320209	0	99
CDS_421_transcript_1024	870	gi|300193454|gb|ADJ68233.1|enoyl CoA hydratase [Anopheles sinensis]	ADJ68233	3.7825e-158	88
CDS_422_transcript_1026	330	gi|170055261|ref|XP_001863504.1|conserved hypothetical protein [Culex quinquefasciatus]	XP_001863504	2.09149e-26	69
CDS_423_transcript_1027	348	---Novel---
CDS_424_transcript_1034	309	---Novel---
CDS_425_transcript_1036	339	gi|58390038|ref|XP_317453.2|AGAP008012-PA [Anopheles gambiae str. PEST]	XP_317453	8.85655e-15	83
CDS_426_transcript_1040	759	gi|119114636|ref|XP_319395.3|AGAP010211-PA [Anopheles gambiae str. PEST]	XP_319395	3.11518e-165	96
CDS_427_transcript_1050	600	gi|118780184|ref|XP_309986.3|AGAP009317-PA [Anopheles gambiae str. PEST]	XP_309986	1.17319e-136	98
CDS_428_transcript_1054	624	gi|158292674|ref|XP_001688510.1|AGAP005160-PA [Anopheles gambiae str. PEST]	XP_001688510	8.85618e-149	99
CDS_429_transcript_1055	1023	gi|347968735|ref|XP_312032.5|AGAP002880-PA [Anopheles gambiae str. PEST]	XP_312032	0	98
CDS_430_transcript_1058	774	gi|118788921|ref|XP_317078.3|AGAP008375-PA [Anopheles gambiae str. PEST]	XP_317078	9.96486e-153	96
CDS_431_transcript_1060	1512	gi|158291006|ref|XP_312527.4|AGAP002419-PA [Anopheles gambiae str. PEST]	XP_312527	0	97
CDS_432_transcript_1061	1932	gi|57969616|ref|XP_563695.1|AGAP002481-PA [Anopheles gambiae str. PEST]	XP_563695	0	99
CDS_433_transcript_1065	627	gi|58391145|ref|XP_318387.2|AGAP003935-PA [Anopheles gambiae str. PEST]	XP_318387	1.18558e-147	98
CDS_434_transcript_1066	672	gi|158287505|ref|XP_309517.4|AGAP011130-PA [Anopheles gambiae str. PEST]	XP_309517	8.87977e-145	86
CDS_435_transcript_1067	714	gi|158285517|ref|XP_564732.2|AGAP007525-PA [Anopheles gambiae str. PEST]	XP_564732	6.27755e-73	84
CDS_436_transcript_1072	1695	gi|158299554|ref|XP_319650.4|AGAP008904-PA [Anopheles gambiae str. PEST]	XP_319650	0	95
CDS_437_transcript_1077	606	gi|312378864|gb|EFR25317.1|hypothetical protein AND_09469 [Anopheles darlingi]	EFR25317	9.49748e-138	99
CDS_438_transcript_1084	591	gi|158289795|ref|XP_001688320.1|AGAP010727-PA [Anopheles gambiae str. PEST]	XP_001688320	1.88753e-18	85
CDS_439_transcript_1085	393	---Novel---
CDS_440_transcript_1086	1266	gi|347968595|ref|XP_312107.4|AGAP002807-PA [Anopheles gambiae str. PEST]	XP_312107	0	95
CDS_441_transcript_1087	699	gi|347964331|ref|XP_311236.5|AGAP000705-PA [Anopheles gambiae str. PEST]	XP_311236	3.99244e-115	91
CDS_442_transcript_1089	300	gi|347966967|ref|XP_321056.5|AGAP002003-PA [Anopheles gambiae str. PEST]	XP_321056	2.2846e-50	88
CDS_443_transcript_1094	678	gi|58385480|ref|XP_313976.2|AGAP005100-PA [Anopheles gambiae str. PEST]	XP_313976	2.38741e-125	99
CDS_444_transcript_1096	1446	gi|58382681|ref|XP_312099.2|AGAP002813-PA [Anopheles gambiae str. PEST]	XP_312099	0	92
CDS_445_transcript_1097	879	gi|158286891|ref|XP_001688147.1|AGAP006756-PA [Anopheles gambiae str. PEST]	XP_001688147	3.33239e-105	70
CDS_446_transcript_1101	801	gi|118785523|ref|XP_314717.3|AGAP008621-PA [Anopheles gambiae str. PEST]	XP_314717	8.23992e-132	87
CDS_447_transcript_1104	417	gi|158299780|ref|XP_319810.3|AGAP009059-PA [Anopheles gambiae str. PEST]	XP_319810	3.75994e-95	100
CDS_448_transcript_1109	345	---Novel---
CDS_449_transcript_1118	375	gi|347971350|ref|XP_313038.5|AGAP004154-PA [Anopheles gambiae str. PEST]	XP_313038	2.40813e-41	83
CDS_450_transcript_1118	447	gi|347971350|ref|XP_313038.5|AGAP004154-PA [Anopheles gambiae str. PEST]	XP_313038	1.42002e-18	78
CDS_451_transcript_1119	1764	gi|118777558|ref|XP_564488.2|AGAP007730-PA [Anopheles gambiae str. PEST]	XP_564488	0	95
CDS_452_transcript_1122	1206	gi|158298342|ref|XP_318516.3|AGAP010792-PA [Anopheles gambiae str. PEST]	XP_318516	0	99
CDS_453_transcript_1123	1389	gi|312380605|gb|EFR26551.1|hypothetical protein AND_07297 [Anopheles darlingi]	EFR26551	0	87
CDS_454_transcript_1124	1152	gi|118783871|ref|XP_313297.3|AGAP003549-PA [Anopheles gambiae str. PEST]	XP_313297	0	97
CDS_455_transcript_1125	360	gi|158297247|ref|XP_317515.4|AGAP007957-PA [Anopheles gambiae str. PEST]	XP_317515	7.1012e-46	73
CDS_456_transcript_1127	459	gi|312383923|gb|EFR28804.1|hypothetical protein AND_02784 [Anopheles darlingi]	EFR28804	2.15783e-34	86
CDS_457_transcript_1128	312	---Novel---
CDS_458_transcript_1132	1020	gi|158300946|ref|XP_320743.4|AGAP011767-PA [Anopheles gambiae str. PEST]	XP_320743	0	96
CDS_459_transcript_1133	591	gi|347966127|ref|XP_551275.4|AGAP001546-PA [Anopheles gambiae str. PEST]	XP_551275	5.2406e-90	93
CDS_460_transcript_1135	753	gi|118779234|ref|XP_560169.2|AGAP000953-PA [Anopheles gambiae str. PEST]	XP_560169	3.03252e-156	98
CDS_461_transcript_1138	1212	gi|31197831|ref|XP_307863.1|AGAP009447-PA [Anopheles gambiae str. PEST]	XP_307863	0	98
CDS_462_transcript_1139	534	gi|118793331|ref|XP_320805.3|AGAP011705-PA [Anopheles gambiae str. PEST]	XP_320805	7.48635e-59	72
CDS_463_transcript_1144	420	gi|158301324|ref|XP_321035.4|AGAP002020-PA [Anopheles gambiae str. PEST]	XP_321035	5.83188e-65	65
CDS_464_transcript_1145	735	gi|312376889|gb|EFR23852.1|hypothetical protein AND_11974 [Anopheles darlingi]	EFR23852	2.83288e-154	93
CDS_465_transcript_1147	684	gi|347964179|ref|XP_310452.5|AGAP000626-PA [Anopheles gambiae str. PEST]	XP_310452	1.65718e-94	82
CDS_466_transcript_1151	1782	gi|312374623|gb|EFR22137.1|hypothetical protein AND_15710 [Anopheles darlingi]	EFR22137	0	83
CDS_467_transcript_1159	321	---Novel---
CDS_468_transcript_1160	522	gi|118794962|ref|XP_321840.2|AGAP001307-PA [Anopheles gambiae str. PEST]	XP_321840	5.5624e-112	100
CDS_469_transcript_1160	507	gi|58396352|ref|XP_321841.2|AGAP001306-PA [Anopheles gambiae str. PEST]	XP_321841	1.1851e-117	100
CDS_470_transcript_1161	1143	gi|158300659|ref|XP_320522.4|AGAP012010-PA [Anopheles gambiae str. PEST]	XP_320522	0	94
CDS_471_transcript_1162	402	gi|158297325|ref|XP_555593.3|AGAP007903-PA [Anopheles gambiae str. PEST]	XP_555593	1.96796e-53	100
CDS_472_transcript_1163	369	gi|158293947|ref|XP_315309.4|AGAP001053-PA [Anopheles gambiae str. PEST]	XP_315309	9.80003e-68	100
CDS_473_transcript_1170	1344	gi|158288985|ref|XP_310789.4|AGAP000327-PA [Anopheles gambiae str. PEST]	XP_310789	0	96
CDS_474_transcript_1171	522	gi|158287467|ref|XP_309492.4|AGAP011157-PA [Anopheles gambiae str. PEST]	XP_309492	1.01046e-76	86
CDS_475_transcript_1172	1731	gi|347972351|ref|XP_315164.4|AGAP004643-PA [Anopheles gambiae str. PEST]	XP_315164	0	91
CDS_476_transcript_1174	1164	gi|118781463|ref|XP_311484.3|AGAP010462-PA [Anopheles gambiae str. PEST]	XP_311484	1.47305e-161	98
CDS_477_transcript_1175	756	gi|58388932|ref|XP_316642.2|AGAP006613-PB [Anopheles gambiae str. PEST]	XP_316642	3.2853e-75	95
CDS_478_transcript_1177	708	gi|347965779|ref|XP_001238538.3|AGAP001376-PA [Anopheles gambiae str. PEST]	XP_001238538	7.25087e-94	86
CDS_479_transcript_1178	810	gi|158288113|ref|XP_309978.4|AGAP011531-PA [Anopheles gambiae str. PEST]	XP_309978	2.14055e-142	85
CDS_480_transcript_1184	606	gi|158291520|ref|XP_313029.4|AGAP004146-PA [Anopheles gambiae str. PEST]	XP_313029	4.90309e-137	100
CDS_481_transcript_1185	714	gi|347966306|ref|XP_003435894.1|AGAP001644-PB [Anopheles gambiae str. PEST]	XP_003435894	3.44916e-154	100
CDS_482_transcript_1187	984	gi|442630835|ref|NP_001261537.1|ankyrin 2, isoform X [Drosophila melanogaster]	NP_001261537	0	97
CDS_483_transcript_1187	351	gi|347967521|ref|XP_003436079.1|AGAP002272-PC [Anopheles gambiae str. PEST]	XP_003436079	1.16386e-56	100
CDS_484_transcript_1190	306	---Novel---
CDS_485_transcript_1190	657	gi|347971368|ref|XP_562676.3|AGAP004163-PB [Anopheles gambiae str. PEST]	XP_562676	1.31711e-158	99
CDS_486_transcript_1191	720	gi|158299454|ref|XP_319584.4|AGAP008842-PA [Anopheles gambiae str. PEST]	XP_319584	1.51715e-146	100
CDS_487_transcript_1196	912	gi|347972960|ref|XP_314753.4|AGAP008654-PA [Anopheles gambiae str. PEST]	XP_314753	9.61416e-128	79
CDS_488_transcript_1196	432	gi|118785572|ref|XP_314752.3|AGAP008653-PA [Anopheles gambiae str. PEST]	XP_314752	1.34184e-95	97
CDS_489_transcript_1197	1113	gi|158297500|ref|XP_317729.4|AGAP007786-PA [Anopheles gambiae str. PEST]	XP_317729	0	99
CDS_490_transcript_1204	477	gi|57970204|ref|XP_563989.1|AGAP010933-PA [Anopheles gambiae str. PEST]	XP_563989	9.02173e-98	99
CDS_491_transcript_1206	984	gi|347964542|ref|XP_001689401.2|AGAP000807-PA [Anopheles gambiae str. PEST]	XP_001689401	1.28872e-156	83
CDS_492_transcript_1218	504	gi|158297151|ref|XP_001237928.2|AGAP008036-PA [Anopheles gambiae str. PEST]	XP_001237928	6.07236e-52	71
CDS_493_transcript_1224	534	gi|158300568|ref|XP_320454.4|AGAP012072-PA [Anopheles gambiae str. PEST]	XP_320454	1.04619e-123	97
CDS_494_transcript_1225	723	gi|157117142|ref|XP_001652955.1|f-spondin [Aedes aegypti]	XP_001652955	5.82228e-138	92
CDS_495_transcript_1229	858	gi|158287025|ref|XP_001688163.1|AGAP005293-PB [Anopheles gambiae str. PEST]	XP_001688163	0	99
CDS_496_transcript_1230	1059	gi|312371023|gb|EFR19299.1|hypothetical protein AND_22725 [Anopheles darlingi]	EFR19299	0	100
CDS_497_transcript_1230	1308	gi|158287872|ref|XP_309765.4|AGAP010929-PA [Anopheles gambiae str. PEST]	XP_309765	0	100
CDS_498_transcript_1232	366	gi|347963120|ref|XP_311076.5|AGAP000076-PA [Anopheles gambiae str. PEST]	XP_311076	1.07027e-52	98
CDS_499_transcript_1236	2181	gi|312371166|gb|EFR19419.1|hypothetical protein AND_22551 [Anopheles darlingi]	EFR19419	0	96
CDS_500_transcript_1236	2070	gi|312371166|gb|EFR19419.1|hypothetical protein AND_22551 [Anopheles darlingi]	EFR19419	0	96
CDS_501_transcript_1241	894	gi|157105498|ref|XP_001648896.1|ribosomal protein L5 [Aedes aegypti]	XP_001648896	2.67952e-180	95
CDS_502_transcript_1241	1005	gi|157105498|ref|XP_001648896.1|ribosomal protein L5 [Aedes aegypti]	XP_001648896	1.13879e-179	95
CDS_503_transcript_1248	549	gi|347971718|ref|XP_313611.5|AGAP004333-PA [Anopheles gambiae str. PEST]	XP_313611	6.41353e-90	98
CDS_504_transcript_1249	372	gi|119113757|ref|XP_310683.3|AGAP000415-PA [Anopheles gambiae str. PEST]	XP_310683	6.78881e-69	88
CDS_505_transcript_1252	1053	gi|312378454|gb|EFR25024.1|hypothetical protein AND_09995 [Anopheles darlingi]	EFR25024	0	85
CDS_506_transcript_1253	438	---Novel---
CDS_507_transcript_1258	1359	gi|158291703|ref|XP_558699.5|AGAP001076-PA [Anopheles gambiae str. PEST]	XP_558699	0	98
CDS_508_transcript_1258	1200	gi|158299710|ref|XP_319759.4|AGAP009012-PA [Anopheles gambiae str. PEST]	XP_319759	0	90
CDS_509_transcript_1265	1185	gi|31239489|ref|XP_320158.1|AGAP012400-PA [Anopheles gambiae str. PEST]	XP_320158	0	90
CDS_510_transcript_1272	333	gi|158294632|ref|XP_315721.4|AGAP005712-PC [Anopheles gambiae str. PEST]	XP_315721	7.20654e-70	99
CDS_511_transcript_1273	1692	gi|158300873|ref|XP_320685.3|AGAP011830-PA [Anopheles gambiae str. PEST]	XP_320685	0	97
CDS_512_transcript_1274	582	gi|158296918|ref|XP_317242.4|AGAP008228-PA [Anopheles gambiae str. PEST]	XP_317242	7.15888e-141	100
CDS_513_transcript_1276	927	gi|158288175|ref|XP_310039.4|AGAP009364-PA [Anopheles gambiae str. PEST]	XP_310039	0	98
CDS_514_transcript_1281	960	gi|158292184|ref|XP_313742.4|AGAP004450-PA [Anopheles gambiae str. PEST]	XP_313742	0	99
CDS_515_transcript_1283	1002	gi|158288042|ref|XP_309926.3|AGAP011582-PA [Anopheles gambiae str. PEST]	XP_309926	0	96
CDS_516_transcript_1284	318	gi|158294707|ref|XP_556403.3|AGAP005752-PA [Anopheles gambiae str. PEST]	XP_556403	1.83314e-44	88
CDS_517_transcript_1287	2451	gi|28569885|dbj|BAC57920.1|reverse transcriptase [Anopheles gambiae]	BAC57920	0	62
CDS_518_transcript_1289	318	gi|158294707|ref|XP_556403.3|AGAP005752-PA [Anopheles gambiae str. PEST]	XP_556403	1.55908e-44	87
CDS_519_transcript_1291	1077	gi|158297504|ref|XP_317731.4|AGAP007784-PA [Anopheles gambiae str. PEST]	XP_317731	0	99
CDS_520_transcript_1301	1167	gi|312373058|gb|EFR20885.1|hypothetical protein AND_18347 [Anopheles darlingi]	EFR20885	0	92
CDS_521_transcript_1302	759	gi|158290830|ref|XP_312390.4|AGAP002549-PA [Anopheles gambiae str. PEST]	XP_312390	3.86663e-179	98
CDS_522_transcript_1303	684	gi|158294112|ref|XP_315401.4|AGAP005392-PA [Anopheles gambiae str. PEST]	XP_315401	9.22429e-132	88
CDS_523_transcript_1310	984	gi|158285430|ref|XP_001687890.1|AGAP007570-PA [Anopheles gambiae str. PEST]	XP_001687890	3.15084e-180	89
CDS_524_transcript_1314	462	gi|312373946|gb|EFR21610.1|hypothetical protein AND_16774 [Anopheles darlingi]	EFR21610	6.88765e-92	97
CDS_525_transcript_1315	657	gi|347965514|ref|XP_321940.4|AGAP001215-PA [Anopheles gambiae str. PEST]	XP_321940	1.88374e-132	92
CDS_526_transcript_1317	837	gi|118789508|ref|XP_317468.3|AGAP008000-PA [Anopheles gambiae str. PEST]	XP_317468	4.69495e-173	96
CDS_527_transcript_1319	897	gi|68697272|emb|CAJ14165.1|BEL12_AG transposon polyprotein [Anopheles gambiae]	CAJ14165	9.20065e-61	62
CDS_528_transcript_1319	3018	gi|68697272|emb|CAJ14165.1|BEL12_AG transposon polyprotein [Anopheles gambiae]	CAJ14165	0	64
CDS_529_transcript_1321	363	---Novel---
CDS_530_transcript_1324	333	gi|158300099|ref|XP_320089.2|AGAP009291-PA [Anopheles gambiae str. PEST]	XP_320089	4.88787e-65	100
CDS_531_transcript_1327	1113	gi|347965991|ref|XP_321648.3|AGAP001476-PA [Anopheles gambiae str. PEST]	XP_321648	0	98
CDS_532_transcript_1333	1350	gi|347970537|ref|XP_310283.7|AGAP003751-PA [Anopheles gambiae str. PEST]	XP_310283	0	82
CDS_533_transcript_1342	615	gi|118785936|ref|XP_315009.3|AGAP004919-PA [Anopheles gambiae str. PEST]	XP_315009	7.08199e-102	100
CDS_534_transcript_1343	540	gi|347964719|ref|XP_555903.4|AGAP000904-PA [Anopheles gambiae str. PEST]	XP_555903	1.12432e-59	75
CDS_535_transcript_1350	960	gi|158296999|ref|XP_317306.3|AGAP008157-PA [Anopheles gambiae str. PEST]	XP_317306	1.64519e-178	99
CDS_536_transcript_1351	1065	gi|157137873|ref|XP_001664054.1|glucose transporter [Aedes aegypti]	XP_001664054	0	95
CDS_537_transcript_1353	1086	gi|347968223|ref|XP_312303.4|AGAP002626-PA [Anopheles gambiae str. PEST]	XP_312303	0	93
CDS_538_transcript_1354	678	gi|158294090|ref|XP_315391.4|AGAP005381-PC [Anopheles gambiae str. PEST]	XP_315391	2.99921e-147	94
CDS_539_transcript_1354	483	gi|312371225|gb|EFR19465.1|hypothetical protein AND_22398 [Anopheles darlingi]	EFR19465	3.05165e-90	91
CDS_540_transcript_1357	435	---Novel---
CDS_541_transcript_1358	1038	gi|158300600|ref|XP_320478.4|AGAP012048-PA [Anopheles gambiae str. PEST]	XP_320478	0	99
CDS_542_transcript_1360	1023	gi|158286367|ref|XP_308709.4|AGAP007055-PA [Anopheles gambiae str. PEST]	XP_308709	0	99
CDS_543_transcript_1362	327	---Novel---
CDS_544_transcript_1364	525	gi|347970563|ref|XP_001688282.2|AGAP003759-PA [Anopheles gambiae str. PEST]	XP_001688282	9.1317e-106	93
CDS_545_transcript_1365	1212	gi|347970563|ref|XP_001688282.2|AGAP003759-PA [Anopheles gambiae str. PEST]	XP_001688282	0	91
CDS_546_transcript_1372	342	gi|118784777|ref|XP_313928.3|AGAP005055-PA [Anopheles gambiae str. PEST]	XP_313928	5.93166e-67	99
CDS_547_transcript_1373	2052	gi|28569864|dbj|BAC57906.1|reverse transcriptase [Anopheles gambiae]	BAC57906	0	62
CDS_548_transcript_1380	1539	gi|347971868|ref|XP_313713.5|AGAP004428-PA [Anopheles gambiae str. PEST]	XP_313713	0	95
CDS_549_transcript_1384	456	gi|158286587|ref|XP_308821.4|AGAP006936-PA [Anopheles gambiae str. PEST]	XP_308821	2.94054e-93	99
CDS_550_transcript_1386	1065	gi|347968391|ref|XP_312224.5|AGAP002704-PA [Anopheles gambiae str. PEST]	XP_312224	0	99
CDS_551_transcript_1388	606	gi|58375938|ref|XP_307756.2|AGAP003251-PA [Anopheles gambiae str. PEST]	XP_307756	6.80139e-111	92
CDS_552_transcript_1391	993	gi|158298797|ref|XP_318954.3|AGAP009841-PA [Anopheles gambiae str. PEST]	XP_318954	2.74336e-123	85
CDS_553_transcript_1391	861	gi|118790996|ref|XP_318955.3|AGAP009842-PA [Anopheles gambiae str. PEST]	XP_318955	5.79181e-154	92
CDS_554_transcript_1393	573	gi|114864835|gb|ABI83773.1|60S ribosomal protein L11 [Anopheles funestus]	ABI83773	1.47308e-135	99
CDS_555_transcript_1394	609	gi|158299624|ref|XP_319708.4|AGAP008955-PA [Anopheles gambiae str. PEST]	XP_319708	2.51007e-146	99
CDS_556_transcript_1399	312	---Novel---
CDS_557_transcript_1402	750	gi|170057057|ref|XP_001864311.1|conserved hypothetical protein [Culex quinquefasciatus]	XP_001864311	1.48653e-130	88
CDS_558_transcript_1404	1416	gi|158295782|ref|XP_316417.4|AGAP006383-PA [Anopheles gambiae str. PEST]	XP_316417	0	97
CDS_559_transcript_1405	825	gi|158287542|ref|XP_309541.4|AGAP011105-PA [Anopheles gambiae str. PEST]	XP_309541	9.37216e-151	88
CDS_560_transcript_1407	489	gi|158290199|ref|XP_311779.4|AGAP001056-PA [Anopheles gambiae str. PEST]	XP_311779	5.87273e-106	99
CDS_561_transcript_1407	912	gi|158291707|ref|XP_313242.4|Anopheles gambiae str. PEST AGAP012481-PA [Anopheles gambiae str. PEST]	XP_313242	9.77951e-152	83
CDS_562_transcript_1409	1170	gi|158301260|ref|XP_320975.4|AGAP002071-PA [Anopheles gambiae str. PEST]	XP_320975	0	98
CDS_563_transcript_1410	648	gi|347965054|ref|XP_001230842.3|AGAP001057-PA [Anopheles gambiae str. PEST]	XP_001230842	8.40455e-69	79
CDS_564_transcript_1411	1383	gi|119114549|ref|XP_319335.3|AGAP010164-PA [Anopheles gambiae str. PEST]	XP_319335	0	96
CDS_565_transcript_1416	402	gi|58377313|ref|XP_309539.2|AGAP011107-PA [Anopheles gambiae str. PEST]	XP_309539	1.27419e-73	98
CDS_566_transcript_1420	1137	gi|347972846|ref|XP_317542.4|AGAP007938-PA [Anopheles gambiae str. PEST]	XP_317542	0	86
CDS_567_transcript_1421	684	gi|158296922|ref|XP_317244.3|AGAP008226-PA [Anopheles gambiae str. PEST]	XP_317244	1.35422e-141	95
CDS_568_transcript_1427	483	gi|347965476|ref|XP_551649.4|AGAP001197-PA [Anopheles gambiae str. PEST]	XP_551649	1.71292e-79	87
CDS_569_transcript_1429	1143	gi|118793522|ref|XP_320900.3|AGAP011603-PA [Anopheles gambiae str. PEST]	XP_320900	0	98
CDS_570_transcript_1435	1638	gi|347966322|ref|XP_321442.4|AGAP001653-PA [Anopheles gambiae str. PEST]	XP_321442	0	98
CDS_571_transcript_1445	336	gi|118784379|ref|XP_313696.3|AGAP004410-PA [Anopheles gambiae str. PEST]	XP_313696	5.09971e-46	77
CDS_572_transcript_1451	1557	gi|158302403|ref|XP_321957.3|AGAP001200-PA [Anopheles gambiae str. PEST]	XP_321957	0	98
CDS_573_transcript_1452	1068	gi|158294594|ref|XP_315704.4|AGAP005693-PA [Anopheles gambiae str. PEST]	XP_315704	0	89
CDS_574_transcript_1456	384	gi|118785830|ref|XP_314924.3|AGAP008798-PA [Anopheles gambiae str. PEST]	XP_314924	1.3013e-74	94
CDS_575_transcript_1458	1326	gi|116041607|gb|ABJ52808.1|serpin 9 [Anopheles gambiae]	ABJ52808	0	92
CDS_576_transcript_1466	957	gi|158299906|ref|XP_319916.4|AGAP009156-PA [Anopheles gambiae str. PEST]	XP_319916	0	93
CDS_577_transcript_1472	1038	gi|158289955|ref|XP_001689407.1|AGAP010384-PA [Anopheles gambiae str. PEST]	XP_001689407	1.65034e-93	71
CDS_578_transcript_1476	672	gi|478257618|gb|ENN77770.1|hypothetical protein YQE_05742, partial [Dendroctonus ponderosae]	ENN77770	1.97326e-12	51
CDS_579_transcript_1478	639	gi|118786321|ref|XP_315370.3|AGAP005360-PB [Anopheles gambiae str. PEST]	XP_315370	4.93088e-131	99
CDS_580_transcript_1481	1083	gi|392601484|gb|AFM80094.1|alpha-tubulin, partial [Teleopsis dalmanni]	AFM80094	0	99
CDS_581_transcript_1481	1113	gi|392601484|gb|AFM80094.1|alpha-tubulin, partial [Teleopsis dalmanni]	AFM80094	0	99
CDS_582_transcript_1482	951	gi|392601484|gb|AFM80094.1|alpha-tubulin, partial [Teleopsis dalmanni]	AFM80094	0	100
CDS_583_transcript_1487	465	gi|158288319|ref|XP_310198.4|AGAP009497-PA [Anopheles gambiae str. PEST]	XP_310198	5.14285e-85	93
CDS_584_transcript_1490	1059	gi|158300342|ref|XP_320293.4|AGAP012249-PA [Anopheles gambiae str. PEST]	XP_320293	0	100
CDS_585_transcript_1492	348	gi|158285781|ref|XP_308459.4|AGAP007374-PA [Anopheles gambiae str. PEST]	XP_308459	2.25969e-60	93
CDS_586_transcript_1493	393	---Novel---
CDS_587_transcript_1495	480	gi|118784761|ref|XP_313917.3|AGAP005046-PB [Anopheles gambiae str. PEST]	XP_313917	8.65393e-64	94
CDS_588_transcript_1495	312	---Novel---
CDS_589_transcript_1497	399	gi|158287989|ref|XP_309854.4|AGAP010850-PA [Anopheles gambiae str. PEST]	XP_309854	3.83268e-48	85
CDS_590_transcript_1498	768	gi|158285781|ref|XP_308459.4|AGAP007374-PA [Anopheles gambiae str. PEST]	XP_308459	5.34874e-156	93
CDS_591_transcript_1499	984	gi|158287454|ref|XP_309483.4|AGAP011166-PA [Anopheles gambiae str. PEST]	XP_309483	0	100
CDS_592_transcript_1500	444	gi|158292057|ref|XP_562083.2|AGAP004340-PA [Anopheles gambiae str. PEST]	XP_562083	8.19045e-53	94
CDS_593_transcript_1501	1293	gi|157104568|ref|XP_001648470.1|ribonuclease p/mrp subunit [Aedes aegypti]	XP_001648470	0	87
CDS_594_transcript_1501	774	gi|158285058|ref|XP_308092.4|AGAP011044-PA [Anopheles gambiae str. PEST]	XP_308092	1.30462e-130	88
CDS_595_transcript_1502	915	gi|58388862|ref|XP_316594.2|AGAP006569-PA [Anopheles gambiae str. PEST]	XP_316594	0	99
CDS_596_transcript_1505	1050	gi|158288785|ref|XP_310622.3|AGAP000471-PA [Anopheles gambiae str. PEST]	XP_310622	8.95128e-81	57
CDS_597_transcript_1505	315	gi|118779399|ref|XP_560272.2|AGAP001044-PA [Anopheles gambiae str. PEST]	XP_560272	7.65799e-48	91
CDS_598_transcript_1505	660	gi|158288785|ref|XP_310622.3|AGAP000471-PA [Anopheles gambiae str. PEST]	XP_310622	1.18362e-58	65
CDS_599_transcript_1506	765	gi|118780521|ref|XP_310203.3|AGAP009493-PA [Anopheles gambiae str. PEST]	XP_310203	1.23067e-154	94
CDS_600_transcript_1511	1020	gi|158298851|ref|XP_553771.3|AGAP009883-PA [Anopheles gambiae str. PEST]	XP_553771	1.28135e-166	96
CDS_601_transcript_1511	453	gi|312379067|gb|EFR25467.1|hypothetical protein AND_09168 [Anopheles darlingi]	EFR25467	1.75231e-86	99
CDS_602_transcript_1512	786	gi|118780469|ref|XP_310168.3|AGAP009524-PA [Anopheles gambiae str. PEST]	XP_310168	3.29146e-144	99
CDS_603_transcript_1514	2157	gi|158287299|ref|XP_309360.3|AGAP011286-PA [Anopheles gambiae str. PEST]	XP_309360	0	99
CDS_604_transcript_1515	324	---Novel---
CDS_605_transcript_1517	729	gi|312372373|gb|EFR20351.1|hypothetical protein AND_20252 [Anopheles darlingi]	EFR20351	1.13405e-163	97
CDS_606_transcript_1522	2652	gi|291221331|ref|XP_002730675.1|PREDICTED: RETRotransposon-like family member (retr-1)-like, partial [Saccoglossus kowalevskii]	XP_002730675	0	56
CDS_607_transcript_1525	1746	gi|158293779|ref|XP_315107.4|AGAP005003-PA [Anopheles gambiae str. PEST]	XP_315107	0	94
CDS_608_transcript_1533	402	---Novel---
CDS_609_transcript_1534	789	gi|158293379|ref|XP_314729.4|AGAP008633-PA [Anopheles gambiae str. PEST]	XP_314729	7.00376e-48	75
CDS_610_transcript_1535	444	gi|347970496|ref|XP_310264.7|AGAP003733-PA [Anopheles gambiae str. PEST]	XP_310264	2.64342e-89	96
CDS_611_transcript_1539	618	gi|118789998|ref|XP_317952.3|AGAP011368-PA [Anopheles gambiae str. PEST]	XP_317952	1.08663e-111	93
CDS_612_transcript_1545	519	gi|158293118|ref|XP_314465.4|AGAP010491-PA [Anopheles gambiae str. PEST]	XP_314465	7.92272e-74	91
CDS_613_transcript_1545	366	gi|170045722|ref|XP_001850447.1|rabconnectin [Culex quinquefasciatus]	XP_001850447	6.12788e-72	98
CDS_614_transcript_1545	462	gi|158293118|ref|XP_314465.4|AGAP010491-PA [Anopheles gambiae str. PEST]	XP_314465	2.17478e-88	97
CDS_615_transcript_1545	543	gi|158293118|ref|XP_314465.4|AGAP010491-PA [Anopheles gambiae str. PEST]	XP_314465	2.1725e-95	91
CDS_616_transcript_1552	477	gi|158298770|ref|XP_318929.4|AGAP009823-PA [Anopheles gambiae str. PEST]	XP_318929	3.05735e-98	94
CDS_617_transcript_1553	681	gi|114864773|gb|ABI83766.1|30 kDa salivary antigen family protein [Anopheles funestus]	ABI83766	1.60708e-38	92
CDS_618_transcript_1556	894	gi|118781950|ref|XP_311967.3|AGAP002935-PA [Anopheles gambiae str. PEST]	XP_311967	0	96
CDS_619_transcript_1557	1527	gi|22858834|gb|AAN05727.1|cytochrome P450 [Anopheles minimus]	AAN05727	0	97
CDS_620_transcript_1559	720	gi|31243013|ref|XP_321941.1|AGAP001214-PA [Anopheles gambiae str. PEST]	XP_321941	1.50492e-137	99
CDS_621_transcript_1559	399	gi|158287931|ref|XP_309801.3|AGAP010891-PA [Anopheles gambiae str. PEST]	XP_309801	1.18279e-83	98
CDS_622_transcript_1560	312	gi|118787010|ref|XP_315791.3|AGAP005776-PA [Anopheles gambiae str. PEST]	XP_315791	1.2504e-61	95
CDS_623_transcript_1562	396	---Novel---
CDS_624_transcript_1564	306	gi|347963963|ref|XP_310579.5|AGAP000513-PA [Anopheles gambiae str. PEST]	XP_310579	3.15356e-52	91
CDS_625_transcript_1573	1110	gi|158301129|ref|XP_320877.4|AGAP011629-PA [Anopheles gambiae str. PEST]	XP_320877	0	99
CDS_626_transcript_1573	840	gi|158301129|ref|XP_320877.4|AGAP011629-PA [Anopheles gambiae str. PEST]	XP_320877	0	99
CDS_627_transcript_1576	1473	gi|312385684|gb|EFR30116.1|hypothetical protein AND_00473 [Anopheles darlingi]	EFR30116	0	87
CDS_628_transcript_1580	915	gi|347965374|ref|XP_322025.4|AGAP001136-PA [Anopheles gambiae str. PEST]	XP_322025	0	97
CDS_629_transcript_1586	312	gi|118791404|ref|XP_552886.2|AGAP008990-PA [Anopheles gambiae str. PEST]	XP_552886	2.49809e-58	95
CDS_630_transcript_1589	432	gi|347968597|ref|XP_312104.5|AGAP002809-PA [Anopheles gambiae str. PEST]	XP_312104	3.89061e-85	97
CDS_631_transcript_1590	438	gi|158296846|ref|XP_317190.4|AGAP008279-PA [Anopheles gambiae str. PEST]	XP_317190	1.35724e-41	73
CDS_632_transcript_1599	1353	gi|347966680|ref|XP_321226.5|AGAP001826-PA [Anopheles gambiae str. PEST]	XP_321226	0	96
CDS_633_transcript_1599	1464	gi|347966680|ref|XP_321226.5|AGAP001826-PA [Anopheles gambiae str. PEST]	XP_321226	0	96
CDS_634_transcript_1602	1275	gi|158286857|ref|XP_308967.3|AGAP006777-PA [Anopheles gambiae str. PEST]	XP_308967	0	98
CDS_635_transcript_1608	510	gi|312385128|gb|EFR29700.1|hypothetical protein AND_01132 [Anopheles darlingi]	EFR29700	6.2513e-53	94
CDS_636_transcript_1613	708	gi|158293464|ref|XP_314805.4|AGAP008700-PA [Anopheles gambiae str. PEST]	XP_314805	7.77519e-82	84
CDS_637_transcript_1614	1392	gi|196051327|gb|ACG68819.1|cytochrome P450 [Anopheles funestus]	ACG68819	0	98
CDS_638_transcript_1615	318	gi|22795027|gb|AAN05456.1|cytochrome P450 [Anopheles minimus]	AAN05456	2.81055e-67	99
CDS_639_transcript_1616	318	---Novel---
CDS_640_transcript_1617	831	gi|99082886|gb|ABF66618.1|putative cytoplasmic carbonic anhydrase [Anopheles gambiae]	ABF66618	0	99
CDS_641_transcript_1623	969	gi|31207553|ref|XP_312743.1|AGAP003057-PA [Anopheles gambiae str. PEST]	XP_312743	0	90
CDS_642_transcript_1626	432	gi|158293209|ref|XP_314537.4|AGAP010564-PA [Anopheles gambiae str. PEST]	XP_314537	1.52459e-78	100
CDS_643_transcript_1626	318	---Novel---
CDS_644_transcript_1628	390	gi|312371563|gb|EFR19714.1|hypothetical protein AND_21925 [Anopheles darlingi]	EFR19714	5.08464e-85	100
CDS_645_transcript_1633	417	gi|2655155|gb|AAB87887.1|ATP synthase beta subunit [Drosophila subobscura]	AAB87887	8.08144e-92	100
CDS_646_transcript_1634	417	gi|2655155|gb|AAB87887.1|ATP synthase beta subunit [Drosophila subobscura]	AAB87887	8.08144e-92	100
CDS_647_transcript_1637	342	gi|158291701|ref|XP_313220.4|Anopheles gambiae str. PEST AGAP012445-PA [Anopheles gambiae str. PEST]	XP_313220	5.46717e-60	95
CDS_648_transcript_1638	429	gi|158286953|ref|XP_309029.4|AGAP006714-PA [Anopheles gambiae str. PEST]	XP_309029	9.76917e-63	91
CDS_649_transcript_1640	1965	gi|347966286|ref|XP_321461.4|AGAP001634-PA [Anopheles gambiae str. PEST]	XP_321461	0	95
CDS_650_transcript_1649	789	gi|347968956|ref|XP_311929.4|AGAP002968-PA [Anopheles gambiae str. PEST]	XP_311929	1.80489e-164	95
CDS_651_transcript_1651	717	gi|158287717|ref|XP_309689.4|AGAP010297-PA [Anopheles gambiae str. PEST]	XP_309689	3.03589e-113	98
CDS_652_transcript_1654	645	gi|347972227|ref|XP_003436862.1|AGAP004592-PI [Anopheles gambiae str. PEST]	XP_003436862	1.18986e-28	100
CDS_653_transcript_1655	429	gi|157104909|ref|XP_001648627.1|clathrin coat assembly protein ap17 [Aedes aegypti]	XP_001648627	9.97414e-98	100
CDS_654_transcript_1656	639	gi|158290954|ref|XP_563723.3|AGAP002459-PA [Anopheles gambiae str. PEST]	XP_563723	1.20294e-114	86
CDS_655_transcript_1668	441	gi|119114007|ref|XP_318983.3|AGAP009865-PA [Anopheles gambiae str. PEST]	XP_318983	8.97191e-101	97
CDS_656_transcript_1673	378	gi|118791575|ref|XP_319821.3|AGAP009072-PA [Anopheles gambiae str. PEST]	XP_319821	1.68977e-83	97
CDS_657_transcript_1675	1284	gi|158294722|ref|XP_315772.3|AGAP005759-PA [Anopheles gambiae str. PEST]	XP_315772	0	87
CDS_658_transcript_1680	1344	gi|158298913|ref|XP_319049.3|AGAP009928-PA [Anopheles gambiae str. PEST]	XP_319049	8.8049e-52	63
CDS_659_transcript_1681	732	gi|347970683|ref|XP_310368.7|AGAP003808-PA [Anopheles gambiae str. PEST]	XP_310368	2.22975e-161	97
CDS_660_transcript_1682	957	gi|347971733|ref|XP_313618.5|AGAP004339-PA [Anopheles gambiae str. PEST]	XP_313618	0	98
CDS_661_transcript_1683	1008	gi|347963672|ref|XP_310756.4|AGAP000356-PA [Anopheles gambiae str. PEST]	XP_310756	3.61562e-165	89
CDS_662_transcript_1685	504	gi|58396420|ref|XP_321885.2|AGAP001268-PA [Anopheles gambiae str. PEST]	XP_321885	1.66394e-50	77
CDS_663_transcript_1687	1374	gi|312384018|gb|EFR28855.1|hypothetical protein AND_02685 [Anopheles darlingi]	EFR28855	0	95
CDS_664_transcript_1700	1281	gi|347972684|ref|XP_320728.3|AGAP011789-PA [Anopheles gambiae str. PEST]	XP_320728	0	93
CDS_665_transcript_1701	342	gi|118777903|ref|XP_564724.2|AGAP007534-PD [Anopheles gambiae str. PEST]	XP_564724	5.23199e-70	95
CDS_666_transcript_1702	474	gi|58396476|ref|XP_321925.2|AGAP001232-PA [Anopheles gambiae str. PEST]	XP_321925	7.83611e-97	100
CDS_667_transcript_1704	693	gi|21064361|gb|AAM29410.1|RE12057p [Drosophila melanogaster]	AAM29410	1.54415e-167	100
CDS_668_transcript_1705	771	gi|158301401|ref|XP_321106.4|AGAP001957-PA [Anopheles gambiae str. PEST]	XP_321106	0	99
CDS_669_transcript_1708	567	gi|158284986|ref|XP_308021.4|AGAP002167-PA [Anopheles gambiae str. PEST]	XP_308021	5.14187e-130	98
CDS_670_transcript_1712	1032	gi|158288692|ref|XP_310537.4|AGAP000547-PA [Anopheles gambiae str. PEST]	XP_310537	3.13647e-163	87
CDS_671_transcript_1714	1215	gi|347971326|ref|XP_313023.4|AGAP004142-PA [Anopheles gambiae str. PEST]	XP_313023	0	97
CDS_672_transcript_1717	1536	gi|158298766|ref|XP_318928.4|AGAP009821-PA [Anopheles gambiae str. PEST]	XP_318928	0	89
CDS_673_transcript_1720	303	gi|118784407|ref|XP_001237527.1|AGAP004427-PA [Anopheles gambiae str. PEST]	XP_001237527	1.62833e-47	93
CDS_674_transcript_1722	1017	gi|158297432|ref|XP_317663.4|AGAP007836-PA [Anopheles gambiae str. PEST]	XP_317663	1.27719e-127	89
CDS_675_transcript_1734	948	gi|118794980|ref|XP_321850.3|AGAP001297-PA [Anopheles gambiae str. PEST]	XP_321850	2.60429e-162	95
CDS_676_transcript_1737	963	gi|347970264|ref|XP_003436544.1|AGAP012946-PA [Anopheles gambiae str. PEST]	XP_003436544	2.52876e-165	85
CDS_677_transcript_1739	627	gi|158293354|ref|XP_314711.4|AGAP008615-PA [Anopheles gambiae str. PEST]	XP_314711	8.77523e-123	97
CDS_678_transcript_1741	570	gi|118785076|ref|XP_314297.3|AGAP004885-PA [Anopheles gambiae str. PEST]	XP_314297	1.17477e-83	90
CDS_679_transcript_1743	2142	gi|158286345|ref|XP_308694.4|AGAP007069-PA [Anopheles gambiae str. PEST]	XP_308694	0	91
CDS_680_transcript_1745	318	gi|347964454|ref|XP_311294.5|AGAP000758-PA [Anopheles gambiae str. PEST]	XP_311294	2.60112e-22	63
CDS_681_transcript_1753	330	gi|158296679|ref|XP_317030.3|AGAP008417-PA [Anopheles gambiae str. PEST]	XP_317030	1.01325e-58	98
CDS_682_transcript_1756	1497	gi|158297404|ref|XP_317642.4|AGAP007852-PA [Anopheles gambiae str. PEST]	XP_317642	0	98
CDS_683_transcript_1756	2184	gi|158297404|ref|XP_317642.4|AGAP007852-PA [Anopheles gambiae str. PEST]	XP_317642	0	98
CDS_684_transcript_1758	405	gi|58379579|ref|XP_309993.2|AGAP009324-PA [Anopheles gambiae str. PEST]	XP_309993	1.59089e-62	97
CDS_685_transcript_1759	768	gi|118782221|ref|XP_312131.3|AGAP002788-PA [Anopheles gambiae str. PEST]	XP_312131	6.88043e-130	93
CDS_686_transcript_1760	1800	gi|347968421|ref|XP_312209.4|AGAP002717-PA [Anopheles gambiae str. PEST]	XP_312209	0	97
CDS_687_transcript_1769	306	gi|347963504|ref|XP_001687767.2|AGAP000267-PA [Anopheles gambiae str. PEST]	XP_001687767	5.02392e-18	97
CDS_688_transcript_1770	309	gi|347963504|ref|XP_001687767.2|AGAP000267-PA [Anopheles gambiae str. PEST]	XP_001687767	1.75323e-33	71
CDS_689_transcript_1778	381	gi|158298819|ref|XP_553744.3|AGAP009861-PA [Anopheles gambiae str. PEST]	XP_553744	5.82418e-86	100
CDS_690_transcript_1779	600	gi|109689224|dbj|BAE96766.1|arylhydrocarbon receptor homolog a isoform [Anopheles stephensi]	BAE96766	3.99289e-55	75
CDS_691_transcript_1782	474	gi|157127196|ref|XP_001654861.1|hypothetical protein AaeL_AAEL010757 [Aedes aegypti]	XP_001654861	6.34297e-07	52
CDS_692_transcript_1788	2514	gi|322782200|gb|EFZ10365.1|hypothetical protein SINV_11683 [Solenopsis invicta]	EFZ10365	1.18235e-138	56
CDS_693_transcript_1789	1251	gi|347965902|ref|XP_321691.5|AGAP001440-PA [Anopheles gambiae str. PEST]	XP_321691	0	100
CDS_694_transcript_1791	663	gi|57925010|ref|XP_558148.1|AGAP010613-PA [Anopheles gambiae str. PEST]	XP_558148	7.59051e-114	94
CDS_695_transcript_1798	576	gi|158297273|ref|XP_317538.3|AGAP007940-PA [Anopheles gambiae str. PEST]	XP_317538	4.17322e-106	98
CDS_696_transcript_1800	1005	gi|347967595|ref|XP_001688400.2|AGAP002312-PA [Anopheles gambiae str. PEST]	XP_001688400	3.08581e-69	73
CDS_697_transcript_1806	1539	gi|347967826|ref|XP_001237476.3|AGAP002418-PA [Anopheles gambiae str. PEST]	XP_001237476	0	92
CDS_698_transcript_1807	1527	gi|347967828|ref|XP_003436120.1|AGAP012957-PA [Anopheles gambiae str. PEST]	XP_003436120	0	92
CDS_699_transcript_1811	735	gi|158286235|ref|XP_308637.4|AGAP007124-PA [Anopheles gambiae str. PEST]	XP_308637	1.44544e-64	69
CDS_700_transcript_1814	1029	---Novel---
CDS_701_transcript_1815	795	gi|312382356|gb|EFR27844.1|hypothetical protein AND_04981 [Anopheles darlingi]	EFR27844	1.71074e-151	89
CDS_702_transcript_1816	300	gi|312383441|gb|EFR28530.1|hypothetical protein AND_03438 [Anopheles darlingi]	EFR28530	8.29866e-21	100
CDS_703_transcript_1824	336	---Novel---
CDS_704_transcript_1832	930	gi|119114141|ref|XP_319064.3|AGAP009938-PA [Anopheles gambiae str. PEST]	XP_319064	1.04094e-26	83
CDS_705_transcript_1836	819	gi|312384689|gb|EFR29359.1|hypothetical protein AND_01776 [Anopheles darlingi]	EFR29359	1.06746e-116	78
CDS_706_transcript_1839	351	gi|158298657|ref|XP_318845.4|AGAP009759-PA [Anopheles gambiae str. PEST]	XP_318845	1.38533e-39	97
CDS_707_transcript_1841	456	gi|158285493|ref|XP_001237062.2|AGAP007538-PA [Anopheles gambiae str. PEST]	XP_001237062	1.08827e-33	89
CDS_708_transcript_1842	327	gi|118781793|ref|XP_311862.3|AGAP003016-PA [Anopheles gambiae str. PEST]	XP_311862	2.87967e-43	94
CDS_709_transcript_1843	939	gi|118793812|ref|XP_550843.2|AGAP001974-PA [Anopheles gambiae str. PEST]	XP_550843	0	96
CDS_710_transcript_1849	1245	gi|158292742|ref|XP_314099.3|AGAP005198-PA [Anopheles gambiae str. PEST]	XP_314099	0	86
CDS_711_transcript_1849	936	gi|158292744|ref|XP_314100.4|AGAP005199-PB [Anopheles gambiae str. PEST]	XP_314100	8.20213e-159	89
CDS_712_transcript_1853	1722	gi|347971770|ref|XP_313649.4|AGAP004366-PA [Anopheles gambiae str. PEST]	XP_313649	0	98
CDS_713_transcript_1853	1071	gi|347971770|ref|XP_313649.4|AGAP004366-PA [Anopheles gambiae str. PEST]	XP_313649	0	98
CDS_714_transcript_1854	519	gi|158293198|ref|XP_314532.3|AGAP010558-PA [Anopheles gambiae str. PEST]	XP_314532	3.18185e-104	98
CDS_715_transcript_1857	1425	gi|270000994|gb|EEZ97441.1|hypothetical protein TcasGA2_TC011272 [Tribolium castaneum]	EEZ97441	3.68115e-119	71
CDS_716_transcript_1861	1491	gi|347967824|ref|XP_001237478.3|AGAP002417-PA [Anopheles gambiae str. PEST]	XP_001237478	0	91
CDS_717_transcript_1863	1125	gi|58392833|ref|XP_319655.2|AGAP008908-PA [Anopheles gambiae str. PEST]	XP_319655	0	98
CDS_718_transcript_1867	462	gi|114864815|gb|ABI83770.1|ribosomal protein L24 [Anopheles funestus]	ABI83770	1.64729e-56	97
CDS_719_transcript_1873	2067	gi|347966205|ref|XP_321521.2|AGAP001587-PA [Anopheles gambiae str. PEST]	XP_321521	0	99
CDS_720_transcript_1874	855	gi|158286056|ref|XP_308575.4|AGAP007210-PA [Anopheles gambiae str. PEST]	XP_308575	1.5267e-169	96
CDS_721_transcript_1875	1332	gi|158286631|ref|XP_308845.4|AGAP006911-PA [Anopheles gambiae str. PEST]	XP_308845	0	93
CDS_722_transcript_1876	462	gi|158299221|ref|XP_319345.3|AGAP010172-PA [Anopheles gambiae str. PEST]	XP_319345	2.98193e-88	94
CDS_723_transcript_1881	624	gi|347966247|ref|XP_321482.4|AGAP001617-PA [Anopheles gambiae str. PEST]	XP_321482	4.30197e-151	99
CDS_724_transcript_1888	1173	gi|118778689|ref|XP_308800.3|AGAP006958-PA [Anopheles gambiae str. PEST]	XP_308800	0	98
CDS_725_transcript_1892	408	gi|158294219|ref|XP_315466.4|AGAP005464-PA [Anopheles gambiae str. PEST]	XP_315466	1.01059e-59	94
CDS_726_transcript_1894	396	gi|58387910|ref|XP_315900.2|AGAP005873-PA [Anopheles gambiae str. PEST]	XP_315900	3.50184e-68	100
CDS_727_transcript_1895	327	gi|118788445|ref|XP_316722.3|AGAP006683-PA [Anopheles gambiae str. PEST]	XP_316722	2.88858e-65	95
CDS_728_transcript_1897	522	gi|158297590|ref|XP_317805.2|AGAP011497-PA [Anopheles gambiae str. PEST]	XP_317805	8.96028e-101	93
CDS_729_transcript_1899	1098	gi|157125196|ref|XP_001660642.1|hypothetical protein AaeL_AAEL010116 [Aedes aegypti]	XP_001660642	0	97
CDS_730_transcript_1902	357	---Novel---
CDS_731_transcript_1903	1521	gi|158296884|ref|XP_317219.3|AGAP008249-PA [Anopheles gambiae str. PEST]	XP_317219	0	98
CDS_732_transcript_1911	501	gi|158285891|ref|XP_308512.4|AGAP007309-PA [Anopheles gambiae str. PEST]	XP_308512	5.73196e-106	97
CDS_733_transcript_1913	891	gi|158285443|ref|XP_001687892.1|AGAP007563-PA [Anopheles gambiae str. PEST]	XP_001687892	0	98
CDS_734_transcript_1914	744	gi|347967481|ref|XP_307924.5|AGAP002258-PA [Anopheles gambiae str. PEST]	XP_307924	1.22667e-76	88
CDS_735_transcript_1916	789	gi|158296240|ref|XP_316681.4|AGAP006651-PA [Anopheles gambiae str. PEST]	XP_316681	2.40733e-142	93
CDS_736_transcript_1918	582	gi|158292720|ref|XP_001688521.1|AGAP005183-PA [Anopheles gambiae str. PEST]	XP_001688521	3.77401e-34	67
CDS_737_transcript_1921	687	gi|347970563|ref|XP_001688282.2|AGAP003759-PA [Anopheles gambiae str. PEST]	XP_001688282	1.24877e-133	90
CDS_738_transcript_1924	384	gi|31201253|ref|XP_309574.1|AGAP011076-PA [Anopheles gambiae str. PEST]	XP_309574	4.57419e-88	99
CDS_739_transcript_1929	945	gi|31213235|ref|XP_315561.1|AGAP005558-PA [Anopheles gambiae str. PEST]	XP_315561	0	97
CDS_740_transcript_1929	1419	gi|31213235|ref|XP_315561.1|AGAP005558-PA [Anopheles gambiae str. PEST]	XP_315561	0	97
CDS_741_transcript_1930	1494	gi|347964781|ref|XP_309120.4|AGAP000935-PA [Anopheles gambiae str. PEST]	XP_309120	0	98
CDS_742_transcript_1933	1125	gi|158300712|ref|XP_320569.3|AGAP011964-PA [Anopheles gambiae str. PEST]	XP_320569	0	98
CDS_743_transcript_1939	708	gi|347972007|ref|XP_313788.4|AGAP004490-PA [Anopheles gambiae str. PEST]	XP_313788	1.07121e-57	77
CDS_744_transcript_1944	369	gi|347969696|ref|XP_003436444.1|AGAP013189-PA [Anopheles gambiae str. PEST]	XP_003436444	2.07643e-80	97
CDS_745_transcript_1948	1209	gi|347972055|ref|XP_313815.4|AGAP004516-PA [Anopheles gambiae str. PEST]	XP_313815	1.00593e-150	71
CDS_746_transcript_1950	354	gi|347969371|ref|XP_312844.5|AGAP003154-PA [Anopheles gambiae str. PEST]	XP_312844	4.67354e-78	100
CDS_747_transcript_1956	1248	gi|58386650|ref|XP_314928.2|AGAP008802-PA [Anopheles gambiae str. PEST]	XP_314928	0	98
CDS_748_transcript_1959	552	gi|158299475|ref|XP_319600.4|AGAP008857-PA [Anopheles gambiae str. PEST]	XP_319600	1.10863e-124	96
CDS_749_transcript_1960	513	gi|31231736|ref|XP_318584.1|AGAP009572-PA [Anopheles gambiae str. PEST]	XP_318584	1.84805e-88	99
CDS_750_transcript_1967	387	gi|158299282|ref|XP_319396.4|AGAP010212-PA [Anopheles gambiae str. PEST]	XP_319396	5.86499e-78	94
CDS_751_transcript_1972	342	---Novel---
CDS_752_transcript_1973	621	gi|158294707|ref|XP_556403.3|AGAP005752-PA [Anopheles gambiae str. PEST]	XP_556403	3.17623e-105	94
CDS_753_transcript_1975	369	---Novel---
CDS_754_transcript_1975	1377	gi|312383161|gb|EFR28352.1|hypothetical protein AND_03882 [Anopheles darlingi]	EFR28352	2.62754e-124	70
CDS_755_transcript_1976	504	gi|347967301|ref|XP_308019.4|AGAP002169-PA [Anopheles gambiae str. PEST]	XP_308019	4.11168e-118	100
CDS_756_transcript_1979	531	gi|118791695|ref|XP_319890.3|AGAP009132-PA [Anopheles gambiae str. PEST]	XP_319890	1.0821e-101	97
CDS_757_transcript_1980	1170	gi|58395080|ref|XP_320986.2|AGAP002061-PA [Anopheles gambiae str. PEST]	XP_320986	0	97
CDS_758_transcript_1980	1053	gi|58395078|ref|XP_320985.2|AGAP002062-PA [Anopheles gambiae str. PEST]	XP_320985	0	94
CDS_759_transcript_1982	1332	gi|118778070|ref|XP_564835.2|AGAP007393-PB [Anopheles gambiae str. PEST]	XP_564835	0	97
CDS_760_transcript_1987	441	---Novel---
CDS_761_transcript_1988	753	gi|158301098|ref|XP_320858.4|AGAP011654-PA [Anopheles gambiae str. PEST]	XP_320858	1.76784e-134	96
CDS_762_transcript_1989	1851	gi|158298885|ref|XP_319027.4|AGAP009907-PA [Anopheles gambiae str. PEST]	XP_319027	0	97
CDS_763_transcript_1991	906	gi|158284807|ref|XP_307896.3|AGAP002283-PA [Anopheles gambiae str. PEST]	XP_307896	1.86856e-153	89
CDS_764_transcript_1992	333	---Novel---
CDS_765_transcript_2000	606	gi|347968602|ref|XP_312101.5|AGAP002812-PA [Anopheles gambiae str. PEST]	XP_312101	4.27206e-136	99
CDS_766_transcript_2003	549	gi|347964977|ref|XP_003437179.1|AGAP001027-PB [Anopheles gambiae str. PEST]	XP_003437179	5.25833e-97	93
CDS_767_transcript_2004	345	gi|347966298|ref|XP_321456.5|AGAP001639-PA [Anopheles gambiae str. PEST]	XP_321456	3.84961e-25	91
CDS_768_transcript_2005	774	gi|158302240|ref|XP_321833.4|AGAP001314-PA [Anopheles gambiae str. PEST]	XP_321833	1.8259e-91	75
CDS_769_transcript_2006	819	gi|312383347|gb|EFR28471.1|hypothetical protein AND_03550 [Anopheles darlingi]	EFR28471	2.77798e-40	69
CDS_770_transcript_2009	2136	gi|347971553|ref|XP_313171.5|AGAP004251-PA [Anopheles gambiae str. PEST]	XP_313171	0	94
CDS_771_transcript_2012	1500	gi|347971519|ref|XP_001230888.3|AGAP004237-PA [Anopheles gambiae str. PEST]	XP_001230888	0	99
CDS_772_transcript_2018	873	gi|58385595|ref|XP_314068.2|AGAP005174-PA [Anopheles gambiae str. PEST]	XP_314068	0	96
CDS_773_transcript_2022	381	gi|58378322|ref|XP_308383.2|AGAP007492-PA [Anopheles gambiae str. PEST]	XP_308383	1.67897e-48	100
CDS_774_transcript_2023	1662	gi|158295378|ref|XP_316180.4|AGAP006120-PA [Anopheles gambiae str. PEST]	XP_316180	0	88
CDS_775_transcript_2024	438	gi|347967771|ref|XP_003436106.1|AGAP013481-PE [Anopheles gambiae str. PEST]	XP_003436106	4.70002e-73	90
CDS_776_transcript_2029	849	gi|58391886|ref|XP_318947.2|AGAP009833-PA [Anopheles gambiae str. PEST]	XP_318947	0	99
CDS_777_transcript_2030	879	gi|158300998|ref|XP_320788.4|AGAP011727-PA [Anopheles gambiae str. PEST]	XP_320788	1.62792e-124	80
CDS_778_transcript_2035	1302	gi|58390364|ref|XP_317672.2|AGAP007827-PA [Anopheles gambiae str. PEST]	XP_317672	0	99
CDS_779_transcript_2037	342	---Novel---
CDS_780_transcript_2052	618	gi|158300685|ref|XP_320546.4|AGAP011987-PA [Anopheles gambiae str. PEST]	XP_320546	2.59982e-132	95
CDS_781_transcript_2054	1440	gi|347969320|ref|XP_312823.5|AGAP003136-PA [Anopheles gambiae str. PEST]	XP_312823	0	94
CDS_782_transcript_2056	495	gi|58391850|ref|XP_318923.2|AGAP009816-PA [Anopheles gambiae str. PEST]	XP_318923	3.62183e-108	97
CDS_783_transcript_2058	729	gi|31211921|ref|XP_314945.1|AGAP008816-PA [Anopheles gambiae str. PEST]	XP_314945	3.08207e-179	100
CDS_784_transcript_2061	1560	gi|270008864|gb|EFA05312.1|hypothetical protein TcasGA2_TC015470 [Tribolium castaneum]	EFA05312	7.572e-110	59
CDS_785_transcript_2064	576	gi|347966059|ref|XP_001238512.3|AGAP001511-PA [Anopheles gambiae str. PEST]	XP_001238512	5.85153e-10	86
CDS_786_transcript_2065	423	gi|158292754|ref|XP_558599.3|AGAP005203-PD [Anopheles gambiae str. PEST]	XP_558599	5.56924e-83	92
CDS_787_transcript_2065	768	gi|297381065|gb|ADI39640.1|peptidoglycan recognition protein long class isoform A [Anopheles stephensi]	ADI39640	6.2044e-92	83
CDS_788_transcript_2066	1491	gi|118777342|ref|XP_560420.2|AGAP009443-PA [Anopheles gambiae str. PEST]	XP_560420	0	96
CDS_789_transcript_2067	477	gi|312382986|gb|EFR28235.1|hypothetical protein AND_04070 [Anopheles darlingi]	EFR28235	1.04299e-80	90
CDS_790_transcript_2071	579	gi|158293234|ref|XP_314557.3|AGAP010592-PA [Anopheles gambiae str. PEST]	XP_314557	8.98525e-136	100
CDS_791_transcript_2073	819	gi|158288134|ref|XP_309992.2|AGAP009323-PA [Anopheles gambiae str. PEST]	XP_309992	0	100
CDS_792_transcript_2074	831	gi|31239659|ref|XP_320243.1|AGAP012295-PA [Anopheles gambiae str. PEST]	XP_320243	5.81861e-160	90
CDS_793_transcript_2077	306	gi|170035646|ref|XP_001845679.1|dihydrolipoamide succinyltransferase component of 2-oxoglutarate dehydrogenase [Culex quinquefasciatus]	XP_001845679	1.00354e-59	100
CDS_794_transcript_2080	552	gi|347969581|ref|XP_307783.5|AGAP003276-PA [Anopheles gambiae str. PEST]	XP_307783	1.42273e-10	57
CDS_795_transcript_2085	1056	gi|312371441|gb|EFR19629.1|hypothetical protein AND_22097 [Anopheles darlingi]	EFR19629	0	98
CDS_796_transcript_2088	1422	gi|170043879|ref|XP_001849596.1|conserved hypothetical protein [Culex quinquefasciatus]	XP_001849596	2.5906e-37	57
CDS_797_transcript_2090	1137	gi|312380714|gb|EFR26632.1|hypothetical protein AND_07154 [Anopheles darlingi]	EFR26632	8.68425e-162	79
CDS_798_transcript_2091	894	gi|170043879|ref|XP_001849596.1|conserved hypothetical protein [Culex quinquefasciatus]	XP_001849596	3.03085e-33	59
CDS_799_transcript_2100	450	gi|158301029|ref|XP_320804.4|AGAP011706-PA [Anopheles gambiae str. PEST]	XP_320804	2.9349e-78	95
CDS_800_transcript_2101	456	gi|158292694|ref|XP_001688515.1|AGAP005166-PA [Anopheles gambiae str. PEST]	XP_001688515	7.00204e-75	90
CDS_801_transcript_2107	357	gi|347966263|ref|XP_321475.5|AGAP001624-PA [Anopheles gambiae str. PEST]	XP_321475	4.41126e-29	98
CDS_802_transcript_2109	1056	gi|347964726|ref|XP_316887.5|AGAP000909-PA [Anopheles gambiae str. PEST]	XP_316887	0	99
CDS_803_transcript_2110	2040	gi|139538810|gb|ABO77954.1|NADPH-cytochrome P450 reductase [Anopheles funestus]	ABO77954	0	99
CDS_804_transcript_2111	462	gi|356578763|gb|AET14834.1|copper/zinc superoxide dismutase 3B [Anopheles aquasalis]	AET14834	1.37142e-97	98
CDS_805_transcript_2114	963	gi|347965310|ref|XP_322068.4|AGAP001099-PA [Anopheles gambiae str. PEST]	XP_322068	3.93866e-157	82
CDS_806_transcript_2116	321	gi|170056278|ref|XP_001863958.1|conserved hypothetical protein [Culex quinquefasciatus]	XP_001863958	3.83805e-41	82
CDS_807_transcript_2117	315	---Novel---
CDS_808_transcript_2119	1623	gi|158295519|ref|XP_001688817.1|AGAP006186-PA [Anopheles gambiae str. PEST]	XP_001688817	0	99
CDS_809_transcript_2119	1227	gi|158295519|ref|XP_001688817.1|AGAP006186-PA [Anopheles gambiae str. PEST]	XP_001688817	0	99
CDS_810_transcript_2120	711	gi|58392442|ref|XP_319371.2|AGAP010193-PA [Anopheles gambiae str. PEST]	XP_319371	2.81961e-161	99
CDS_811_transcript_2122	1440	gi|158299566|ref|XP_319661.4|AGAP008914-PA [Anopheles gambiae str. PEST]	XP_319661	4.15532e-42	66
CDS_812_transcript_2122	357	---Novel---
CDS_813_transcript_2123	1626	gi|158295584|ref|XP_316295.4|AGAP006227-PA [Anopheles gambiae str. PEST]	XP_316295	0	92
CDS_814_transcript_2124	417	gi|347967807|ref|XP_312542.5|AGAP002411-PA [Anopheles gambiae str. PEST]	XP_312542	2.52977e-09	85
CDS_815_transcript_2124	855	gi|347967805|ref|XP_003436116.1|AGAP002411-PC [Anopheles gambiae str. PEST]	XP_003436116	7.36458e-12	65
CDS_816_transcript_2128	1254	gi|158299910|ref|XP_319920.4|AGAP009159-PA [Anopheles gambiae str. PEST]	XP_319920	0	85
CDS_817_transcript_2129	939	gi|347968149|ref|XP_312339.5|AGAP002597-PA [Anopheles gambiae str. PEST]	XP_312339	0	92
CDS_818_transcript_2131	1023	gi|158294989|ref|XP_315943.3|AGAP005913-PA [Anopheles gambiae str. PEST]	XP_315943	0	99
CDS_819_transcript_2141	609	gi|347965124|ref|XP_318333.5|AGAP001093-PA [Anopheles gambiae str. PEST]	XP_318333	3.40029e-87	84
CDS_820_transcript_2146	741	gi|157124332|ref|XP_001660426.1|ATP synthase subunit d [Aedes aegypti]	XP_001660426	2.00645e-119	98
CDS_821_transcript_2151	315	gi|118783885|ref|XP_001230920.1|AGAP003558-PA [Anopheles gambiae str. PEST]	XP_001230920	2.88852e-37	72
CDS_822_transcript_2160	726	gi|347967426|ref|XP_307957.5|AGAP002227-PA [Anopheles gambiae str. PEST]	XP_307957	2.93185e-159	94
CDS_823_transcript_2165	303	---Novel---
CDS_824_transcript_2165	429	gi|189238306|ref|XP_001810526.1|PREDICTED: similar to orf [Tribolium castaneum]	XP_001810526	1.87506e-11	60
CDS_825_transcript_2173	579	gi|91087427|ref|XP_975678.1|PREDICTED: similar to ADP-ribosylation factor-like 6 (predicted) [Tribolium castaneum]	XP_975678	2.58425e-100	87
CDS_826_transcript_2174	321	---Novel---
CDS_827_transcript_2176	417	---Novel---
CDS_828_transcript_2186	1518	gi|158285443|ref|XP_001687892.1|AGAP007563-PA [Anopheles gambiae str. PEST]	XP_001687892	3.8379e-37	99
CDS_829_transcript_2187	1479	gi|116041603|gb|ABJ52806.1|serpin 6 [Anopheles gambiae]	ABJ52806	0	83
CDS_830_transcript_2188	1161	gi|347969818|ref|XP_003436467.1|AGAP003398-PB [Anopheles gambiae str. PEST]	XP_003436467	0	91
CDS_831_transcript_2195	519	gi|347969167|ref|XP_312744.4|AGAP003058-PA [Anopheles gambiae str. PEST]	XP_312744	9.53495e-110	96
CDS_832_transcript_2203	1767	gi|158294862|ref|XP_001237725.2|AGAP005837-PA [Anopheles gambiae str. PEST]	XP_001237725	0	88
CDS_833_transcript_2204	579	gi|158297778|ref|XP_001238010.2|AGAP011363-PA [Anopheles gambiae str. PEST]	XP_001238010	3.95523e-140	100
CDS_834_transcript_2208	387	gi|158297128|ref|XP_001689030.1|AGAP008049-PA [Anopheles gambiae str. PEST]	XP_001689030	1.2772e-40	98
CDS_835_transcript_2209	429	gi|64446643|gb|AAY41435.1|ribosomal protein L23a [Anopheles stephensi]	AAY41435	5.11083e-73	100
CDS_836_transcript_2212	852	gi|158286661|ref|XP_001688111.1|AGAP006901-PC [Anopheles gambiae str. PEST]	XP_001688111	0	93
CDS_837_transcript_2213	1338	gi|118791608|ref|XP_319845.3|AGAP009094-PA [Anopheles gambiae str. PEST]	XP_319845	0	97
CDS_838_transcript_2216	1083	gi|158300592|ref|XP_320471.4|AGAP012053-PA [Anopheles gambiae str. PEST]	XP_320471	0	96
CDS_839_transcript_2224	417	gi|31197533|ref|XP_307714.1|Anopheles gambiae str. PEST AGAP012612-PA [Anopheles gambiae str. PEST]	XP_307714	4.80695e-30	82
CDS_840_transcript_2227	540	gi|312374778|gb|EFR22262.1|hypothetical protein AND_15528 [Anopheles darlingi]	EFR22262	1.14939e-114	99
CDS_841_transcript_2232	492	gi|118782894|ref|XP_312567.3|AGAP002389-PA [Anopheles gambiae str. PEST]	XP_312567	5.35853e-75	97
CDS_842_transcript_2233	1137	gi|347968446|ref|XP_312198.5|AGAP002728-PA [Anopheles gambiae str. PEST]	XP_312198	0	100
CDS_843_transcript_2237	321	gi|118794426|ref|XP_321470.3|AGAP001627-PA [Anopheles gambiae str. PEST]	XP_321470	1.43314e-42	100
CDS_844_transcript_2241	396	---Novel---
CDS_845_transcript_2248	459	gi|158300540|ref|XP_320432.3|AGAP012096-PA [Anopheles gambiae str. PEST]	XP_320432	5.24753e-64	98
CDS_846_transcript_2249	858	gi|158300540|ref|XP_320432.3|AGAP012096-PA [Anopheles gambiae str. PEST]	XP_320432	0	98
CDS_847_transcript_2251	318	gi|158289455|ref|XP_311180.4|AGAP000654-PA [Anopheles gambiae str. PEST]	XP_311180	1.07812e-52	96
CDS_848_transcript_2255	1278	gi|347971999|ref|XP_313784.5|AGAP004486-PA [Anopheles gambiae str. PEST]	XP_313784	0	97
CDS_849_transcript_2257	369	gi|158285571|ref|XP_308378.4|AGAP007499-PA [Anopheles gambiae str. PEST]	XP_308378	8.89232e-73	98
CDS_850_transcript_2264	300	---Novel---
CDS_851_transcript_2269	351	gi|158293238|ref|XP_314559.4|AGAP010594-PA [Anopheles gambiae str. PEST]	XP_314559	3.9715e-67	94
CDS_852_transcript_2271	444	gi|118778082|ref|XP_308446.3|AGAP007386-PA [Anopheles gambiae str. PEST]	XP_308446	4.2791e-82	91
CDS_853_transcript_2274	381	gi|118778095|ref|XP_308453.3|AGAP007378-PA [Anopheles gambiae str. PEST]	XP_308453	8.5937e-60	88
CDS_854_transcript_2277	438	---Novel---
CDS_855_transcript_2278	681	---Novel---
CDS_856_transcript_2280	1083	gi|347972051|ref|XP_313813.5|AGAP004514-PA [Anopheles gambiae str. PEST]	XP_313813	0	94
CDS_857_transcript_2285	930	gi|158293974|ref|XP_315331.4|AGAP005317-PA [Anopheles gambiae str. PEST]	XP_315331	0	95
CDS_858_transcript_2286	366	gi|158299309|ref|XP_319421.4|AGAP010234-PA [Anopheles gambiae str. PEST]	XP_319421	1.26338e-60	88
CDS_859_transcript_2297	513	gi|158294206|ref|XP_315459.4|AGAP005456-PA [Anopheles gambiae str. PEST]	XP_315459	8.72711e-73	98
CDS_860_transcript_2302	951	gi|158296513|ref|XP_001237863.2|AGAP008535-PA [Anopheles gambiae str. PEST]	XP_001237863	0	97
CDS_861_transcript_2307	1023	gi|58393335|ref|XP_320001.2|AGAP009224-PA [Anopheles gambiae str. PEST]	XP_320001	0	98
CDS_862_transcript_2312	705	gi|58383114|ref|XP_312404.2|AGAP002534-PA [Anopheles gambiae str. PEST]	XP_312404	1.45673e-162	99
CDS_863_transcript_2313	1779	gi|158284769|ref|XP_307854.2|AGAP009441-PA [Anopheles gambiae str. PEST]	XP_307854	0	99
CDS_864_transcript_2313	2535	gi|158284769|ref|XP_307854.2|AGAP009441-PA [Anopheles gambiae str. PEST]	XP_307854	0	99
CDS_865_transcript_2314	819	gi|158295860|ref|XP_001688872.1|AGAP006448-PA [Anopheles gambiae str. PEST]	XP_001688872	0	99
CDS_866_transcript_2318	1413	gi|158289654|ref|XP_311336.3|AGAP000794-PA [Anopheles gambiae str. PEST]	XP_311336	0	98
CDS_867_transcript_2325	387	gi|347971185|ref|XP_001688200.2|AGAP004076-PA [Anopheles gambiae str. PEST]	XP_001688200	5.09486e-45	76
CDS_868_transcript_2331	690	gi|347970090|ref|XP_003436517.1|AGAP013362-PA [Anopheles gambiae str. PEST]	XP_003436517	1.58339e-39	63
CDS_869_transcript_2332	1179	gi|347972176|ref|XP_003436851.1|AGAP013053-PA [Anopheles gambiae str. PEST]	XP_003436851	3.21316e-129	72
CDS_870_transcript_2333	447	gi|58383799|ref|XP_312806.2|AGAP003119-PA [Anopheles gambiae str. PEST]	XP_312806	1.27134e-83	100
CDS_871_transcript_2336	702	gi|118787082|ref|XP_315836.2|AGAP005815-PA [Anopheles gambiae str. PEST]	XP_315836	9.43116e-136	98
CDS_872_transcript_2338	447	gi|312374652|gb|EFR22162.1|hypothetical protein AND_15690 [Anopheles darlingi]	EFR22162	3.06994e-87	90
CDS_873_transcript_2339	465	gi|118778193|ref|XP_308507.3|AGAP007314-PA [Anopheles gambiae str. PEST]	XP_308507	3.20643e-68	94
CDS_874_transcript_2340	483	gi|158297424|ref|XP_317657.4|AGAP007841-PA [Anopheles gambiae str. PEST]	XP_317657	4.0298e-78	99
CDS_875_transcript_2344	1716	gi|158295396|ref|XP_316190.3|AGAP006130-PA [Anopheles gambiae str. PEST]	XP_316190	0	99
CDS_876_transcript_2353	1338	gi|312379047|gb|EFR25451.1|hypothetical protein AND_09198 [Anopheles darlingi]	EFR25451	1.53029e-156	93
CDS_877_transcript_2359	318	---Novel---
CDS_878_transcript_2360	1506	gi|158299486|ref|XP_319605.4|AGAP008863-PA [Anopheles gambiae str. PEST]	XP_319605	0	99
CDS_879_transcript_2361	615	gi|312378128|gb|EFR24784.1|hypothetical protein AND_10400 [Anopheles darlingi]	EFR24784	3.30748e-17	90
CDS_880_transcript_2367	339	gi|158296121|ref|XP_316620.3|AGAP006593-PA [Anopheles gambiae str. PEST]	XP_316620	2.27634e-75	100
CDS_881_transcript_2368	357	gi|158301114|ref|XP_001689297.1|AGAP011641-PA [Anopheles gambiae str. PEST]	XP_001689297	3.90907e-66	93
CDS_882_transcript_2369	372	gi|158301114|ref|XP_001689297.1|AGAP011641-PA [Anopheles gambiae str. PEST]	XP_001689297	1.0571e-48	94
CDS_883_transcript_2380	696	gi|347969414|ref|XP_312875.5|AGAP003179-PA [Anopheles gambiae str. PEST]	XP_312875	3.16411e-40	100
CDS_884_transcript_2383	663	gi|347964876|ref|XP_560198.4|AGAP000979-PA [Anopheles gambiae str. PEST]	XP_560198	7.16873e-70	72
CDS_885_transcript_2385	513	gi|347965306|ref|XP_322072.5|AGAP001097-PA [Anopheles gambiae str. PEST]	XP_322072	1.96315e-94	91
CDS_886_transcript_2387	1155	gi|158293681|ref|XP_315026.4|AGAP004937-PA [Anopheles gambiae str. PEST]	XP_315026	0	91
CDS_887_transcript_2391	564	gi|195432226|ref|XP_002064127.1|GK20001 [Drosophila willistoni]	XP_002064127	3.15288e-131	98
CDS_888_transcript_2396	1047	gi|347963712|ref|XP_003436980.1|AGAP000385-PC [Anopheles gambiae str. PEST]	XP_003436980	0	87
CDS_889_transcript_2399	363	gi|170073536|ref|XP_001870390.1|ankyrin repeat domain 41 [Culex quinquefasciatus]	XP_001870390	7.00271e-57	82
CDS_890_transcript_2401	411	gi|158297047|ref|XP_317349.4|AGAP008109-PA [Anopheles gambiae str. PEST]	XP_317349	1.21184e-54	98
CDS_891_transcript_2407	564	gi|158301226|ref|XP_320946.3|AGAP002093-PA [Anopheles gambiae str. PEST]	XP_320946	8.06396e-67	97
CDS_892_transcript_2421	1203	gi|158289983|ref|XP_311575.4|AGAP010370-PA [Anopheles gambiae str. PEST]	XP_311575	0	98
CDS_893_transcript_2429	366	gi|52429827|gb|AAU50567.1|fruitless male-specific zinc-finger C isoform [Anopheles gambiae]	AAU50567	1.38746e-18	93
CDS_894_transcript_2432	606	gi|158300855|ref|XP_552390.3|AGAP011843-PA [Anopheles gambiae str. PEST]	XP_552390	9.19923e-67	77
CDS_895_transcript_2435	735	gi|118792116|ref|XP_320164.3|AGAP012394-PA [Anopheles gambiae str. PEST]	XP_320164	5.24973e-164	96
CDS_896_transcript_2441	1041	gi|158288127|ref|XP_309988.4|AGAP009319-PA [Anopheles gambiae str. PEST]	XP_309988	3.43804e-179	88
CDS_897_transcript_2450	405	gi|158289753|ref|XP_311414.4|AGAP010697-PA [Anopheles gambiae str. PEST]	XP_311414	8.38064e-49	98
CDS_898_transcript_2451	375	gi|158294753|ref|XP_315790.3|AGAP005775-PA [Anopheles gambiae str. PEST]	XP_315790	5.83263e-77	97
CDS_899_transcript_2452	378	gi|158294753|ref|XP_315790.3|AGAP005775-PA [Anopheles gambiae str. PEST]	XP_315790	1.05481e-77	97
CDS_900_transcript_2456	411	---Novel---
CDS_901_transcript_2457	411	gi|58385827|ref|XP_314234.2|AGAP003338-PA [Anopheles gambiae str. PEST]	XP_314234	6.76299e-87	99
CDS_902_transcript_2460	1113	gi|158298827|ref|XP_318985.4|AGAP009867-PA [Anopheles gambiae str. PEST]	XP_318985	0	96
CDS_903_transcript_2461	1719	gi|347968467|ref|XP_312183.4|AGAP002738-PA [Anopheles gambiae str. PEST]	XP_312183	0	94
CDS_904_transcript_2464	474	gi|158291754|ref|XP_313294.4|AGAP003547-PA [Anopheles gambiae str. PEST]	XP_313294	1.92348e-110	100
CDS_905_transcript_2465	462	gi|347965545|ref|XP_003435783.1|AGAP013012-PA [Anopheles gambiae str. PEST]	XP_003435783	6.68815e-36	89
CDS_906_transcript_2466	828	gi|347969830|ref|XP_311685.5|AGAP003400-PA [Anopheles gambiae str. PEST]	XP_311685	1.08552e-139	95
CDS_907_transcript_2470	744	gi|347965264|ref|XP_308527.5|AGAP007294-PA [Anopheles gambiae str. PEST]	XP_308527	5.30814e-89	75
CDS_908_transcript_2471	441	---Novel---
CDS_909_transcript_2472	1383	gi|557751007|ref|XP_005175263.1|PREDICTED: RNA-directed DNA polymerase from mobile element jockey-like isoform X1 [Musca domestica]	XP_005175263	2.94261e-41	49
CDS_910_transcript_2481	330	gi|347964327|ref|XP_311234.5|AGAP000704-PA [Anopheles gambiae str. PEST]	XP_311234	1.99403e-38	93
CDS_911_transcript_2488	594	gi|312372729|gb|EFR20625.1|hypothetical protein AND_19782 [Anopheles darlingi]	EFR20625	2.40927e-141	97
CDS_912_transcript_2490	423	gi|239791525|dbj|BAH72215.1|ACYPI010077 [Acyrthosiphon pisum]	BAH72215	2.6252e-71	83
CDS_913_transcript_2495	2187	gi|158286376|ref|XP_308715.4|AGAP007048-PA [Anopheles gambiae str. PEST]	XP_308715	0	67
CDS_914_transcript_2497	327	gi|58376414|ref|XP_308606.2|AGAP007162-PA [Anopheles gambiae str. PEST]	XP_308606	1.65354e-66	98
CDS_915_transcript_2507	1056	gi|347968463|ref|XP_312188.5|AGAP002737-PA [Anopheles gambiae str. PEST]	XP_312188	0	99
CDS_916_transcript_2508	456	gi|158297406|ref|XP_317645.4|AGAP007851-PA [Anopheles gambiae str. PEST]	XP_317645	2.29515e-102	98
CDS_917_transcript_2510	570	gi|374720903|gb|AEZ67839.1|AGAP002757-PA [Anopheles stephensi]	AEZ67839	5.95456e-100	93
CDS_918_transcript_2512	438	gi|347976438|ref|XP_001688287.2|AGAP000586-PA [Anopheles gambiae str. PEST]	XP_001688287	7.84456e-60	81
CDS_919_transcript_2516	393	gi|158301163|ref|XP_001689301.1|AGAP011604-PA [Anopheles gambiae str. PEST]	XP_001689301	1.4671e-42	95
CDS_920_transcript_2519	864	gi|158296736|ref|XP_317077.4|AGAP008376-PA [Anopheles gambiae str. PEST]	XP_317077	4.35481e-147	97
CDS_921_transcript_2520	462	gi|347970573|ref|XP_310305.7|AGAP003767-PA [Anopheles gambiae str. PEST]	XP_310305	3.61403e-88	92
CDS_922_transcript_2521	462	gi|347970573|ref|XP_310305.7|AGAP003767-PA [Anopheles gambiae str. PEST]	XP_310305	3.61403e-88	92
CDS_923_transcript_2524	429	gi|58386527|ref|XP_314827.2|AGAP008719-PA [Anopheles gambiae str. PEST]	XP_314827	3.35591e-81	98
CDS_924_transcript_2525	402	gi|347964694|ref|XP_316866.4|AGAP000889-PA [Anopheles gambiae str. PEST]	XP_316866	1.33685e-90	99
CDS_925_transcript_2527	702	gi|158300720|ref|XP_320576.3|AGAP011958-PA [Anopheles gambiae str. PEST]	XP_320576	6.97476e-115	87
CDS_926_transcript_2528	2550	gi|312377523|gb|EFR24335.1|hypothetical protein AND_11149 [Anopheles darlingi]	EFR24335	0	91
CDS_927_transcript_2539	315	gi|312377530|gb|EFR24341.1|hypothetical protein AND_11136 [Anopheles darlingi]	EFR24341	9.21101e-20	92
CDS_928_transcript_2541	1377	gi|58386478|ref|XP_314783.2|AGAP008684-PA [Anopheles gambiae str. PEST]	XP_314783	0	94
CDS_929_transcript_2545	588	gi|58395913|ref|XP_321578.2|AGAP001545-PA [Anopheles gambiae str. PEST]	XP_321578	5.27983e-118	97
CDS_930_transcript_2547	426	gi|312375958|gb|EFR23191.1|hypothetical protein AND_13357 [Anopheles darlingi]	EFR23191	3.76348e-08	47
CDS_931_transcript_2553	438	gi|119114379|ref|XP_319226.3|AGAP010070-PA [Anopheles gambiae str. PEST]	XP_319226	1.63376e-78	94
CDS_932_transcript_2554	849	gi|158301478|ref|XP_321163.4|AGAP001903-PA [Anopheles gambiae str. PEST]	XP_321163	2.68806e-148	99
CDS_933_transcript_2567	318	gi|58386191|ref|XP_314547.2|AGAP010580-PA [Anopheles gambiae str. PEST]	XP_314547	3.8907e-43	88
CDS_934_transcript_2569	354	gi|347967143|ref|XP_320962.5|AGAP002083-PA [Anopheles gambiae str. PEST]	XP_320962	3.56544e-37	94
CDS_935_transcript_2570	1287	gi|347964158|ref|XP_310465.3|AGAP000616-PA [Anopheles gambiae str. PEST]	XP_310465	0	99
CDS_936_transcript_2571	645	gi|158286557|ref|XP_001688096.1|AGAP006948-PA [Anopheles gambiae str. PEST]	XP_001688096	2.62105e-124	90
CDS_937_transcript_2572	357	---Novel---
CDS_938_transcript_2576	309	gi|118783687|ref|XP_313167.3|AGAP004247-PB [Anopheles gambiae str. PEST]	XP_313167	1.71748e-68	100
CDS_939_transcript_2584	1521	gi|158299520|ref|XP_319631.4|AGAP008884-PA [Anopheles gambiae str. PEST]	XP_319631	0	88
CDS_940_transcript_2588	897	gi|158285024|ref|XP_308054.4|AGAP002141-PA [Anopheles gambiae str. PEST]	XP_308054	0	100
CDS_941_transcript_2590	1587	gi|158297201|ref|XP_317477.4|AGAP007990-PA [Anopheles gambiae str. PEST]	XP_317477	0	92
CDS_942_transcript_2593	306	gi|118789604|ref|XP_001237943.1|AGAP007944-PA [Anopheles gambiae str. PEST]	XP_001237943	1.01021e-40	87
CDS_943_transcript_2594	489	gi|31211027|ref|XP_314480.1|AGAP010507-PA [Anopheles gambiae str. PEST]	XP_314480	6.64529e-54	90
CDS_944_transcript_2595	360	gi|312381532|gb|EFR27262.1|hypothetical protein AND_06161 [Anopheles darlingi]	EFR27262	3.96129e-50	84
CDS_945_transcript_2597	546	gi|118790049|ref|XP_317989.3|AGAP004819-PC [Anopheles gambiae str. PEST]	XP_317989	2.73523e-129	100
CDS_946_transcript_2605	750	gi|118786445|ref|XP_315431.3|AGAP005423-PA [Anopheles gambiae str. PEST]	XP_315431	5.61104e-168	99
CDS_947_transcript_2618	525	gi|118782745|ref|XP_312471.3|AGAP002468-PA [Anopheles gambiae str. PEST]	XP_312471	4.95079e-68	99
CDS_948_transcript_2626	327	gi|118793169|ref|XP_320719.3|AGAP011797-PA [Anopheles gambiae str. PEST]	XP_320719	1.0121e-14	95
CDS_949_transcript_2627	603	gi|158297177|ref|XP_001689035.1|AGAP008014-PA [Anopheles gambiae str. PEST]	XP_001689035	3.94262e-32	98
CDS_950_transcript_2629	348	gi|347966000|ref|XP_321644.3|AGAP001480-PA [Anopheles gambiae str. PEST]	XP_321644	8.28047e-57	100
CDS_951_transcript_2631	1038	gi|158299307|ref|XP_319419.4|AGAP010232-PA [Anopheles gambiae str. PEST]	XP_319419	0	100
CDS_952_transcript_2635	1098	gi|347967351|ref|XP_307993.5|AGAP002193-PA [Anopheles gambiae str. PEST]	XP_307993	2.39286e-162	82
CDS_953_transcript_2636	597	gi|118788823|ref|XP_317011.3|AGAP008432-PA [Anopheles gambiae str. PEST]	XP_317011	2.074e-84	92
CDS_954_transcript_2638	1014	gi|347965786|ref|XP_321757.5|AGAP001381-PA [Anopheles gambiae str. PEST]	XP_321757	5.64144e-177	98
CDS_955_transcript_2640	423	gi|347967977|ref|XP_312438.5|AGAP002502-PA [Anopheles gambiae str. PEST]	XP_312438	2.26123e-07	67
CDS_956_transcript_2640	987	gi|347967977|ref|XP_312438.5|AGAP002502-PA [Anopheles gambiae str. PEST]	XP_312438	2.17543e-53	66
CDS_957_transcript_2646	1107	gi|157118745|ref|XP_001653240.1|P38 mapk [Aedes aegypti]	XP_001653240	0	97
CDS_958_transcript_2648	381	gi|347970706|ref|XP_310379.7|AGAP003818-PA [Anopheles gambiae str. PEST]	XP_310379	3.43961e-26	94
CDS_959_transcript_2655	1773	gi|347971359|ref|XP_003436731.1|AGAP004159-PB [Anopheles gambiae str. PEST]	XP_003436731	0	96
CDS_960_transcript_2664	366	gi|158297277|ref|XP_317543.4|AGAP007937-PA [Anopheles gambiae str. PEST]	XP_317543	5.55596e-65	91
CDS_961_transcript_2665	2163	gi|118788044|ref|XP_316463.3|AGAP006427-PA [Anopheles gambiae str. PEST]	XP_316463	0	95
CDS_962_transcript_2666	618	gi|312379507|gb|EFR25758.1|hypothetical protein AND_08627 [Anopheles darlingi]	EFR25758	3.79722e-14	45
CDS_963_transcript_2669	498	gi|312385933|gb|EFR30321.1|hypothetical protein AND_23310 [Anopheles darlingi]	EFR30321	4.19195e-86	100
CDS_964_transcript_2670	819	gi|158294116|ref|XP_315403.4|AGAP005394-PA [Anopheles gambiae str. PEST]	XP_315403	4.20264e-145	94
CDS_965_transcript_2681	1365	gi|157115455|ref|XP_001658214.1|amino acid transporter [Aedes aegypti]	XP_001658214	0	92
CDS_966_transcript_2693	723	gi|312371563|gb|EFR19714.1|hypothetical protein AND_21925 [Anopheles darlingi]	EFR19714	6.71105e-122	93
CDS_967_transcript_2708	564	gi|158292918|ref|XP_314233.3|AGAP003337-PA [Anopheles gambiae str. PEST]	XP_314233	1.16066e-131	99
CDS_968_transcript_2709	564	gi|158292918|ref|XP_314233.3|AGAP003337-PA [Anopheles gambiae str. PEST]	XP_314233	3.345e-131	99
CDS_969_transcript_2717	342	gi|347965977|ref|XP_321659.5|AGAP001468-PA [Anopheles gambiae str. PEST]	XP_321659	6.34305e-63	97
CDS_970_transcript_2719	2130	gi|158294887|ref|XP_315882.4|AGAP005856-PA [Anopheles gambiae str. PEST]	XP_315882	0	94
CDS_971_transcript_2722	843	gi|347965861|ref|XP_003435825.1|AGAP001419-PC [Anopheles gambiae str. PEST]	XP_003435825	4.49165e-147	98
CDS_972_transcript_2723	1437	gi|118782595|ref|XP_312379.3|AGAP002560-PA [Anopheles gambiae str. PEST]	XP_312379	0	98
CDS_973_transcript_2725	732	gi|118780947|ref|XP_311184.3|AGAP000658-PA [Anopheles gambiae str. PEST]	XP_311184	1.60926e-116	88
CDS_974_transcript_2726	345	gi|312380279|gb|EFR26320.1|hypothetical protein AND_07716 [Anopheles darlingi]	EFR26320	2.56929e-53	93
CDS_975_transcript_2730	360	gi|158297014|ref|XP_317320.4|AGAP008141-PA [Anopheles gambiae str. PEST]	XP_317320	1.99612e-72	100
CDS_976_transcript_2731	657	gi|158286534|ref|XP_308794.4|AGAP006963-PA [Anopheles gambiae str. PEST]	XP_308794	1.56861e-101	89
CDS_977_transcript_2735	468	gi|312374083|gb|EFR21727.1|hypothetical protein AND_16491 [Anopheles darlingi]	EFR21727	2.37767e-106	100
CDS_978_transcript_2736	756	gi|347970011|ref|XP_309656.4|AGAP003502-PA [Anopheles gambiae str. PEST]	XP_309656	6.81294e-142	87
CDS_979_transcript_2737	465	gi|347971640|ref|XP_003436776.1|AGAP013168-PA [Anopheles gambiae str. PEST]	XP_003436776	1.21351e-102	98
CDS_980_transcript_2746	339	---Novel---
CDS_981_transcript_2752	417	gi|347964698|ref|XP_316868.5|AGAP000891-PA [Anopheles gambiae str. PEST]	XP_316868	5.14044e-64	92
CDS_982_transcript_2753	975	gi|31211457|ref|XP_314698.1|AGAP008598-PA [Anopheles gambiae str. PEST]	XP_314698	0	99
CDS_983_transcript_2757	468	---Novel---
CDS_984_transcript_2759	1236	gi|347971268|ref|XP_312988.5|AGAP004109-PA [Anopheles gambiae str. PEST]	XP_312988	0	94
CDS_985_transcript_2766	768	gi|58385954|ref|XP_314336.2|AGAP004855-PA [Anopheles gambiae str. PEST]	XP_314336	1.3123e-159	92
CDS_986_transcript_2775	681	gi|31207169|ref|XP_312551.1|AGAP002401-PA [Anopheles gambiae str. PEST]	XP_312551	1.08199e-127	98
CDS_987_transcript_2778	435	gi|58377828|ref|XP_308075.2|AGAP011061-PA [Anopheles gambiae str. PEST]	XP_308075	1.82795e-90	95
CDS_988_transcript_2783	297	---Novel---
CDS_989_transcript_2785	345	gi|170036103|ref|XP_001845905.1|myosin-VIIa [Culex quinquefasciatus]	XP_001845905	1.37494e-38	100
CDS_990_transcript_2785	495	gi|312384488|gb|EFR29208.1|hypothetical protein AND_02058 [Anopheles darlingi]	EFR29208	1.05442e-28	63
CDS_991_transcript_2785	522	gi|312384488|gb|EFR29208.1|hypothetical protein AND_02058 [Anopheles darlingi]	EFR29208	4.70823e-105	98
CDS_992_transcript_2791	321	---Novel---
CDS_993_transcript_2794	1164	gi|158296556|ref|XP_316946.4|AGAP008497-PA [Anopheles gambiae str. PEST]	XP_316946	0	96
CDS_994_transcript_2795	963	gi|118792887|ref|XP_320560.3|AGAP011972-PA [Anopheles gambiae str. PEST]	XP_320560	0	93
CDS_995_transcript_2801	828	gi|347966056|ref|XP_321614.4|AGAP001507-PA [Anopheles gambiae str. PEST]	XP_321614	0	97
CDS_996_transcript_2805	309	gi|347965601|ref|XP_003435791.1|AGAP013220-PA [Anopheles gambiae str. PEST]	XP_003435791	3.3612e-17	97
CDS_997_transcript_2807	651	gi|347967928|ref|XP_312474.4|AGAP002465-PA [Anopheles gambiae str. PEST]	XP_312474	2.46093e-111	95
CDS_998_transcript_2810	567	gi|347964024|ref|XP_310540.4|AGAP000544-PA [Anopheles gambiae str. PEST]	XP_310540	2.98439e-76	83
CDS_999_transcript_2811	909	gi|158302249|ref|XP_321839.4|AGAP001308-PA [Anopheles gambiae str. PEST]	XP_321839	7.08331e-168	97
CDS_1000_transcript_2816	960	gi|347970463|ref|XP_562586.3|AGAP003711-PA [Anopheles gambiae str. PEST]	XP_562586	1.18521e-177	89
CDS_1001_transcript_2820	1734	gi|103015|pir||B34751hypothetical protein - African malaria mosquito transposon T1-2 (fragment)	B34751	1.03345e-174	67
CDS_1002_transcript_2822	426	gi|157116638|ref|XP_001658588.1|hypothetical protein AaeL_AAEL007685 [Aedes aegypti]	XP_001658588	1.17937e-72	81
CDS_1003_transcript_2835	957	gi|158285528|ref|XP_308358.4|AGAP007520-PA [Anopheles gambiae str. PEST]	XP_308358	0	92
CDS_1004_transcript_2836	513	gi|119113335|ref|XP_309527.3|AGAP011119-PA [Anopheles gambiae str. PEST]	XP_309527	1.75982e-99	90
CDS_1005_transcript_2837	1008	gi|158286129|ref|XP_308594.4|AGAP007175-PA [Anopheles gambiae str. PEST]	XP_308594	0	99
CDS_1006_transcript_2841	1719	gi|118026879|tpe|CAK26779.1|TPA: transposase domain-containing protein [Aedes aegypti]	CAK26779	3.51073e-101	54
CDS_1007_transcript_2843	567	gi|158302080|ref|XP_321715.4|AGAP001418-PA [Anopheles gambiae str. PEST]	XP_321715	3.92857e-124	98
CDS_1008_transcript_2844	573	gi|347971760|ref|XP_003436793.1|AGAP004362-PD [Anopheles gambiae str. PEST]	XP_003436793	6.64747e-129	99
CDS_1009_transcript_2847	519	gi|58396552|ref|XP_321976.2|AGAP001181-PA [Anopheles gambiae str. PEST]	XP_321976	8.48439e-80	86
CDS_1010_transcript_2855	498	gi|312377208|gb|EFR24096.1|hypothetical protein AND_11559 [Anopheles darlingi]	EFR24096	7.09935e-68	87
CDS_1011_transcript_2856	807	gi|10121855|gb|AAG13400.1|AF284816_1gbb-60a-like protein As60a [Anopheles stephensi]	AAG13400	0	98
CDS_1012_transcript_2858	489	gi|158295511|ref|XP_316249.4|AGAP006184-PA [Anopheles gambiae str. PEST]	XP_316249	2.47142e-89	96
CDS_1013_transcript_2859	825	gi|158295511|ref|XP_316249.4|AGAP006184-PA [Anopheles gambiae str. PEST]	XP_316249	3.6002e-131	87
CDS_1014_transcript_2859	954	gi|158295511|ref|XP_316249.4|AGAP006184-PA [Anopheles gambiae str. PEST]	XP_316249	7.2934e-145	85
CDS_1015_transcript_2862	993	gi|158295113|ref|XP_316023.4|AGAP005980-PA [Anopheles gambiae str. PEST]	XP_316023	0	96
CDS_1016_transcript_2865	414	gi|347966740|ref|XP_003435965.1|AGAP013102-PA [Anopheles gambiae str. PEST]	XP_003435965	3.50245e-81	100
CDS_1017_transcript_2867	912	gi|347969896|ref|XP_311731.4|AGAP003440-PA [Anopheles gambiae str. PEST]	XP_311731	0	91
CDS_1018_transcript_2880	1653	gi|158286333|ref|XP_308689.4|AGAP007075-PA [Anopheles gambiae str. PEST]	XP_308689	0	86
CDS_1019_transcript_2884	1515	gi|158300024|ref|XP_320022.4|AGAP009246-PA [Anopheles gambiae str. PEST]	XP_320022	0	95
CDS_1020_transcript_2888	573	gi|118792548|ref|XP_320379.3|AGAP012152-PA [Anopheles gambiae str. PEST]	XP_320379	2.95088e-94	88
CDS_1021_transcript_2899	297	gi|158298821|ref|XP_318979.4|AGAP009862-PA [Anopheles gambiae str. PEST]	XP_318979	7.65659e-39	83
CDS_1022_transcript_2904	345	gi|158292606|ref|XP_001688503.1|AGAP005124-PA [Anopheles gambiae str. PEST]	XP_001688503	1.05671e-51	100
CDS_1023_transcript_2904	1077	gi|158292610|ref|XP_314005.4|AGAP005124-PC [Anopheles gambiae str. PEST]	XP_314005	0	98
CDS_1024_transcript_2911	843	gi|94468830|gb|ABF18264.1|60S ribosomal protein L13a [Aedes aegypti]	ABF18264	1.14116e-129	90
CDS_1025_transcript_2912	381	gi|31212061|ref|XP_315015.1|AGAP004928-PA [Anopheles gambiae str. PEST]	XP_315015	7.01222e-66	98
CDS_1026_transcript_2916	1899	gi|145220604|gb|ABP48077.1|putative gag-pol protein [Drosophila ananassae]	ABP48077	9.73355e-174	71
CDS_1027_transcript_2918	444	gi|119114782|ref|XP_554210.2|AGAP010293-PA [Anopheles gambiae str. PEST]	XP_554210	4.02627e-95	100
CDS_1028_transcript_2919	375	gi|119114782|ref|XP_554210.2|AGAP010293-PA [Anopheles gambiae str. PEST]	XP_554210	7.92891e-83	100
CDS_1029_transcript_2921	300	gi|312377902|gb|EFR24618.1|hypothetical protein AND_10662 [Anopheles darlingi]	EFR24618	7.83748e-13	87
CDS_1030_transcript_2921	336	---Novel---
CDS_1031_transcript_2922	1008	gi|347971781|ref|XP_313656.5|AGAP004373-PA [Anopheles gambiae str. PEST]	XP_313656	0	94
CDS_1032_transcript_2929	810	gi|158295689|ref|XP_001688844.1|AGAP006339-PA [Anopheles gambiae str. PEST]	XP_001688844	1.39321e-70	71
CDS_1033_transcript_2933	831	gi|58380035|ref|XP_310259.2|AGAP003728-PA [Anopheles gambiae str. PEST]	XP_310259	2.087e-173	94
CDS_1034_transcript_2934	759	gi|157133334|ref|XP_001662839.1|hypothetical protein AaeL_AAEL012720 [Aedes aegypti]	XP_001662839	1.02706e-53	59
CDS_1035_transcript_2941	837	gi|347967517|ref|XP_003436077.1|AGAP002270-PB [Anopheles gambiae str. PEST]	XP_003436077	4.13765e-155	84
CDS_1036_transcript_2941	402	gi|347967517|ref|XP_003436077.1|AGAP002270-PB [Anopheles gambiae str. PEST]	XP_003436077	1.18556e-36	83
CDS_1037_transcript_2946	966	gi|158292748|ref|XP_001230977.2|AGAP005200-PA [Anopheles gambiae str. PEST]	XP_001230977	0	97
CDS_1038_transcript_2948	957	gi|118777462|ref|XP_308086.3|AGAP011050-PA [Anopheles gambiae str. PEST]	XP_308086	0	96
CDS_1039_transcript_2950	306	---Novel---
CDS_1040_transcript_2952	1671	gi|312384319|gb|EFR29069.1|hypothetical protein AND_02263 [Anopheles darlingi]	EFR29069	0	84
CDS_1041_transcript_2957	450	gi|158287031|ref|XP_309087.4|AGAP005295-PA [Anopheles gambiae str. PEST]	XP_309087	2.32946e-80	91
CDS_1042_transcript_2969	996	gi|160395584|sp|Q7Q021.4|GLT25_ANOGARecName: Full=Glycosyltransferase 25 family member; Flags: Precursor	Q7Q021	0	87
CDS_1043_transcript_2970	303	gi|328908383|gb|AEB60992.1|GABA receptor [Anopheles funestus]	AEB60992	3.34673e-32	100
CDS_1044_transcript_2974	924	gi|312372989|gb|EFR20824.1|hypothetical protein AND_19394 [Anopheles darlingi]	EFR20824	0	96
CDS_1045_transcript_2978	495	gi|118793757|ref|XP_321061.3|AGAP001998-PA [Anopheles gambiae str. PEST]	XP_321061	1.91949e-98	92
CDS_1046_transcript_2980	672	gi|158292709|ref|XP_001688518.1|AGAP005175-PA [Anopheles gambiae str. PEST]	XP_001688518	1.89556e-114	90
CDS_1047_transcript_2981	1242	gi|158297770|ref|XP_554876.3|AGAP011369-PA [Anopheles gambiae str. PEST]	XP_554876	0	97
CDS_1048_transcript_2987	456	gi|312373727|gb|EFR21419.1|hypothetical protein AND_17067 [Anopheles darlingi]	EFR21419	3.18942e-103	100
CDS_1049_transcript_2989	390	gi|118783658|ref|XP_313149.3|AGAP004235-PA [Anopheles gambiae str. PEST]	XP_313149	1.06825e-48	100
CDS_1050_transcript_2990	348	gi|118783658|ref|XP_313149.3|AGAP004235-PA [Anopheles gambiae str. PEST]	XP_313149	1.12579e-59	100
CDS_1051_transcript_2992	1662	gi|31226455|ref|XP_317711.1|AGAP007796-PA [Anopheles gambiae str. PEST]	XP_317711	0	98
CDS_1052_transcript_2999	387	---Novel---
CDS_1053_transcript_3000	1125	gi|158289953|ref|XP_311560.3|AGAP010386-PA [Anopheles gambiae str. PEST]	XP_311560	0	97
CDS_1054_transcript_3003	1269	gi|158288103|ref|XP_559969.3|AGAP011537-PA [Anopheles gambiae str. PEST]	XP_559969	0	92
CDS_1055_transcript_3013	339	gi|58389340|ref|XP_316953.2|AGAP008491-PA [Anopheles gambiae str. PEST]	XP_316953	5.09368e-71	97
CDS_1056_transcript_3015	681	gi|158297368|ref|XP_001237952.2|AGAP007879-PB [Anopheles gambiae str. PEST]	XP_001237952	7.78032e-68	81
CDS_1057_transcript_3020	2013	gi|312372408|gb|EFR20375.1|hypothetical protein AND_20207 [Anopheles darlingi]	EFR20375	1.78975e-86	71
CDS_1058_transcript_3027	498	gi|158294399|ref|XP_001688682.1|AGAP005568-PA [Anopheles gambiae str. PEST]	XP_001688682	3.91267e-45	83
CDS_1059_transcript_3028	432	gi|347971429|ref|XP_313089.4|AGAP004195-PA [Anopheles gambiae str. PEST]	XP_313089	6.53792e-92	98
CDS_1060_transcript_3029	1515	gi|347969719|ref|XP_003436447.1|AGAP013511-PC [Anopheles gambiae str. PEST]	XP_003436447	0	87
CDS_1061_transcript_3032	555	gi|158301519|ref|XP_550942.3|AGAP001874-PA [Anopheles gambiae str. PEST]	XP_550942	3.92755e-115	98
CDS_1062_transcript_3034	462	gi|347966036|ref|XP_321622.4|AGAP001499-PA [Anopheles gambiae str. PEST]	XP_321622	1.3261e-61	98
CDS_1063_transcript_3036	870	gi|158299500|ref|XP_319618.4|AGAP008873-PA [Anopheles gambiae str. PEST]	XP_319618	3.60659e-37	75
CDS_1064_transcript_3048	435	---Novel---
CDS_1065_transcript_3052	354	---Novel---
CDS_1066_transcript_3056	516	gi|158284506|ref|XP_307209.4|AGAP011521-PA [Anopheles gambiae str. PEST]	XP_307209	1.14861e-50	88
CDS_1067_transcript_3056	630	gi|118776988|ref|XP_307208.3|AGAP011522-PA [Anopheles gambiae str. PEST]	XP_307208	3.53352e-67	72
CDS_1068_transcript_3060	459	gi|118789490|ref|XP_001237935.1|AGAP008011-PA [Anopheles gambiae str. PEST]	XP_001237935	3.65434e-15	92
CDS_1069_transcript_3082	1170	gi|347970826|ref|XP_310443.5|AGAP003879-PA [Anopheles gambiae str. PEST]	XP_310443	0	93
CDS_1070_transcript_3089	525	gi|312377940|gb|EFR24646.1|hypothetical protein AND_10628 [Anopheles darlingi]	EFR24646	9.99978e-46	63
CDS_1071_transcript_3093	1260	gi|58387602|ref|XP_315683.2|AGAP005662-PA [Anopheles gambiae str. PEST]	XP_315683	0	99
CDS_1072_transcript_3099	402	gi|403183240|gb|EJY57952.1|AAEL017200-PA, partial [Aedes aegypti]	EJY57952	2.18116e-39	70
CDS_1073_transcript_3102	354	gi|158285781|ref|XP_308459.4|AGAP007374-PA [Anopheles gambiae str. PEST]	XP_308459	1.38287e-64	95
CDS_1074_transcript_3104	648	gi|158296675|ref|XP_555021.3|AGAP008419-PA [Anopheles gambiae str. PEST]	XP_555021	2.32689e-160	100
CDS_1075_transcript_3104	369	---Novel---
CDS_1076_transcript_3109	1062	gi|118787295|ref|XP_315985.3|AGAP005949-PB [Anopheles gambiae str. PEST]	XP_315985	0	98
CDS_1077_transcript_3113	333	gi|158298584|ref|XP_318759.3|AGAP009703-PA [Anopheles gambiae str. PEST]	XP_318759	7.30131e-58	100
CDS_1078_transcript_3114	780	gi|158286606|ref|XP_565271.3|AGAP006926-PA [Anopheles gambiae str. PEST]	XP_565271	2.65481e-142	90
CDS_1079_transcript_3115	807	gi|347969860|ref|XP_311704.5|AGAP003418-PA [Anopheles gambiae str. PEST]	XP_311704	0	98
CDS_1080_transcript_3116	1515	gi|158293637|ref|XP_314995.4|AGAP004904-PA [Anopheles gambiae str. PEST]	XP_314995	0	96
CDS_1081_transcript_3116	972	gi|158293637|ref|XP_314995.4|AGAP004904-PA [Anopheles gambiae str. PEST]	XP_314995	0	98
CDS_1082_transcript_3119	561	---Novel---
CDS_1083_transcript_3121	534	gi|118779389|ref|XP_309239.3|AGAP001040-PA [Anopheles gambiae str. PEST]	XP_309239	7.79648e-100	90
CDS_1084_transcript_3124	333	---Novel---
CDS_1085_transcript_3127	699	gi|158299269|ref|XP_001238148.2|AGAP010203-PA [Anopheles gambiae str. PEST]	XP_001238148	3.31877e-144	96
CDS_1086_transcript_3128	1611	gi|347965109|ref|XP_317977.5|AGAP001084-PA [Anopheles gambiae str. PEST]	XP_317977	0	95
CDS_1087_transcript_3138	738	gi|312377811|gb|EFR24551.1|hypothetical protein AND_10786 [Anopheles darlingi]	EFR24551	1.29724e-104	85
CDS_1088_transcript_3145	486	gi|118783731|ref|XP_313188.3|AGAP004266-PA [Anopheles gambiae str. PEST]	XP_313188	5.26882e-98	98
CDS_1089_transcript_3146	1317	gi|347970214|ref|XP_313366.5|AGAP003606-PA [Anopheles gambiae str. PEST]	XP_313366	0	96
CDS_1090_transcript_3148	330	---Novel---
CDS_1091_transcript_3149	765	gi|118787088|ref|XP_315842.3|AGAP005818-PA [Anopheles gambiae str. PEST]	XP_315842	5.28308e-153	91
CDS_1092_transcript_3149	837	gi|57917353|ref|XP_556492.1|AGAP005819-PA [Anopheles gambiae str. PEST]	XP_556492	1.51157e-114	77
CDS_1093_transcript_3154	417	gi|158295960|ref|XP_316535.3|AGAP006508-PB [Anopheles gambiae str. PEST]	XP_316535	1.12724e-91	100
CDS_1094_transcript_3158	531	gi|158287045|ref|XP_309091.4|AGAP005300-PC [Anopheles gambiae str. PEST]	XP_309091	1.89653e-28	86
CDS_1095_transcript_3159	444	gi|158296339|ref|XP_001688959.1|AGAP006701-PA [Anopheles gambiae str. PEST]	XP_001688959	3.95808e-81	98
CDS_1096_transcript_3164	1002	gi|158294698|ref|XP_001237707.2|AGAP005747-PB [Anopheles gambiae str. PEST]	XP_001237707	1.70918e-113	73
CDS_1097_transcript_3166	888	gi|312375841|gb|EFR23117.1|hypothetical protein AND_13503 [Anopheles darlingi]	EFR23117	9.7753e-120	76
CDS_1098_transcript_3169	735	gi|158295068|ref|XP_315994.4|AGAP005954-PA [Anopheles gambiae str. PEST]	XP_315994	1.29016e-150	94
CDS_1099_transcript_3174	441	gi|158294566|ref|XP_315692.4|AGAP005675-PA [Anopheles gambiae str. PEST]	XP_315692	1.97666e-95	92
CDS_1100_transcript_3176	297	---Novel---
CDS_1101_transcript_3177	399	gi|347971237|ref|XP_312972.5|AGAP004097-PA [Anopheles gambiae str. PEST]	XP_312972	1.15124e-81	94
CDS_1102_transcript_3179	990	gi|158297980|ref|XP_318091.4|AGAP004733-PA [Anopheles gambiae str. PEST]	XP_318091	2.71657e-102	73
CDS_1103_transcript_3183	333	---Novel---
CDS_1104_transcript_3186	426	---Novel---
CDS_1105_transcript_3187	714	gi|158297270|ref|XP_317535.4|AGAP007942-PA [Anopheles gambiae str. PEST]	XP_317535	1.12379e-157	98
CDS_1106_transcript_3191	408	gi|158299439|ref|XP_319576.4|AGAP008831-PA [Anopheles gambiae str. PEST]	XP_319576	7.48847e-44	79
CDS_1107_transcript_3196	1377	gi|390532686|gb|AFM08396.1|CYP6M7 [Anopheles funestus]	AFM08396	0	96
CDS_1108_transcript_3199	429	gi|118787348|ref|XP_316022.3|AGAP005979-PA [Anopheles gambiae str. PEST]	XP_316022	4.18692e-85	91
CDS_1109_transcript_3200	372	gi|158295096|ref|XP_001688766.1|AGAP005972-PA [Anopheles gambiae str. PEST]	XP_001688766	3.61706e-71	97
CDS_1110_transcript_3203	498	gi|118786908|ref|XP_315732.3|AGAP005717-PA [Anopheles gambiae str. PEST]	XP_315732	1.15676e-86	90
CDS_1111_transcript_3207	339	gi|158286689|ref|XP_308870.4|AGAP006889-PA [Anopheles gambiae str. PEST]	XP_308870	4.4279e-46	97
CDS_1112_transcript_3209	1809	gi|347966284|ref|XP_321463.5|AGAP001633-PA [Anopheles gambiae str. PEST]	XP_321463	0	99
CDS_1113_transcript_3211	651	gi|347964979|ref|XP_309224.5|AGAP001028-PA [Anopheles gambiae str. PEST]	XP_309224	1.05955e-49	76
CDS_1114_transcript_3215	1599	gi|158285138|ref|XP_001687851.1|AGAP007717-PC [Anopheles gambiae str. PEST]	XP_001687851	0	96
CDS_1115_transcript_3216	660	gi|118779234|ref|XP_560169.2|AGAP000953-PA [Anopheles gambiae str. PEST]	XP_560169	5.92636e-157	99
CDS_1116_transcript_3220	1221	gi|158294298|ref|XP_315515.4|AGAP005515-PA [Anopheles gambiae str. PEST]	XP_315515	0	95
CDS_1117_transcript_3226	477	gi|170036673|ref|XP_001846187.1|conserved hypothetical protein [Culex quinquefasciatus]	XP_001846187	4.99826e-68	84
CDS_1118_transcript_3227	786	gi|57909901|ref|XP_552793.1|AGAP008913-PA [Anopheles gambiae str. PEST]	XP_552793	7.65254e-143	90
CDS_1119_transcript_3231	522	gi|21541586|gb|AAM61891.1|AF515524_1glutathione S-transferase u3 [Anopheles gambiae]	AAM61891	1.65067e-98	91
CDS_1120_transcript_3234	507	gi|118781886|ref|XP_311925.3|AGAP002971-PA [Anopheles gambiae str. PEST]	XP_311925	1.70546e-115	100
CDS_1121_transcript_3235	768	gi|347967249|ref|XP_308050.5|AGAP002145-PA [Anopheles gambiae str. PEST]	XP_308050	4.21789e-89	97
CDS_1122_transcript_3235	1395	gi|347967249|ref|XP_308050.5|AGAP002145-PA [Anopheles gambiae str. PEST]	XP_308050	0	96
CDS_1123_transcript_3237	360	gi|158295020|ref|XP_315962.4|AGAP005931-PA [Anopheles gambiae str. PEST]	XP_315962	4.51277e-54	93
CDS_1124_transcript_3238	432	gi|158295020|ref|XP_315962.4|AGAP005931-PA [Anopheles gambiae str. PEST]	XP_315962	2.11294e-94	97
CDS_1125_transcript_3240	369	gi|158288382|ref|XP_559486.5|AGAP003720-PA [Anopheles gambiae str. PEST]	XP_559486	2.64429e-65	97
CDS_1126_transcript_3247	1317	gi|46095205|gb|AAS80138.1|bacteria responsive protein 2 [Anopheles gambiae]	AAS80138	0	94
CDS_1127_transcript_3251	351	---Novel---
CDS_1128_transcript_3252	447	gi|170028594|ref|XP_001842180.1|conserved hypothetical protein [Culex quinquefasciatus]	XP_001842180	1.59569e-17	84
CDS_1129_transcript_3252	549	gi|312371074|gb|EFR19339.1|hypothetical protein AND_22682 [Anopheles darlingi]	EFR19339	2.99389e-37	63
CDS_1130_transcript_3260	387	gi|58387750|ref|XP_315784.2|AGAP005769-PA [Anopheles gambiae str. PEST]	XP_315784	3.14187e-89	100
CDS_1131_transcript_3262	1374	gi|158297744|ref|XP_317935.4|AGAP011388-PA [Anopheles gambiae str. PEST]	XP_317935	0	83
CDS_1132_transcript_3263	381	---Novel---
CDS_1133_transcript_3264	630	gi|347970117|ref|XP_003436524.1|AGAP013398-PA [Anopheles gambiae str. PEST]	XP_003436524	4.0483e-80	96
CDS_1134_transcript_3265	357	gi|158287224|ref|XP_309314.4|AGAP011336-PA [Anopheles gambiae str. PEST]	XP_309314	1.8054e-71	98
CDS_1135_transcript_3267	354	gi|118788319|ref|XP_316641.3|AGAP006612-PA [Anopheles gambiae str. PEST]	XP_316641	6.63694e-44	100
CDS_1136_transcript_3269	720	gi|347963885|ref|XP_310624.5|AGAP000470-PA [Anopheles gambiae str. PEST]	XP_310624	4.13566e-168	96
CDS_1137_transcript_3271	708	gi|347968316|ref|XP_312259.5|AGAP002665-PA [Anopheles gambiae str. PEST]	XP_312259	2.16961e-84	79
CDS_1138_transcript_3272	483	gi|158300612|ref|XP_320488.3|AGAP012038-PA [Anopheles gambiae str. PEST]	XP_320488	1.27096e-92	100
CDS_1139_transcript_3273	573	gi|347968617|ref|XP_312094.5|AGAP002818-PA [Anopheles gambiae str. PEST]	XP_312094	2.23788e-131	97
CDS_1140_transcript_3274	489	gi|347970424|ref|XP_313490.5|AGAP003698-PA [Anopheles gambiae str. PEST]	XP_313490	9.03028e-93	95
CDS_1141_transcript_3276	396	gi|118780499|ref|XP_310192.3|AGAP009504-PA [Anopheles gambiae str. PEST]	XP_310192	1.88044e-85	99
CDS_1142_transcript_3280	639	gi|158298019|ref|XP_318114.3|AGAP004715-PA [Anopheles gambiae str. PEST]	XP_318114	2.4672e-139	100
CDS_1143_transcript_3284	351	gi|118793494|ref|XP_552652.2|AGAP011618-PA [Anopheles gambiae str. PEST]	XP_552652	6.37745e-79	98
CDS_1144_transcript_3287	360	gi|31213215|ref|XP_315551.1|AGAP005549-PA [Anopheles gambiae str. PEST]	XP_315551	2.96124e-73	100
CDS_1145_transcript_3301	963	gi|158299835|ref|XP_553025.3|AGAP009104-PA [Anopheles gambiae str. PEST]	XP_553025	0	98
CDS_1146_transcript_3305	594	gi|118792141|ref|XP_001238262.1|AGAP012376-PA [Anopheles gambiae str. PEST]	XP_001238262	9.1445e-112	98
CDS_1147_transcript_3307	765	gi|347970500|ref|XP_310265.7|AGAP003734-PA [Anopheles gambiae str. PEST]	XP_310265	0	99
CDS_1148_transcript_3308	765	gi|347970500|ref|XP_310265.7|AGAP003734-PA [Anopheles gambiae str. PEST]	XP_310265	0	99
CDS_1149_transcript_3310	558	gi|158302544|ref|XP_322067.4|AGAP001101-PA [Anopheles gambiae str. PEST]	XP_322067	1.76709e-92	81
CDS_1150_transcript_3312	750	gi|347966276|ref|XP_321467.4|AGAP001630-PA [Anopheles gambiae str. PEST]	XP_321467	1.07045e-179	100
CDS_1151_transcript_3315	330	---Novel---
CDS_1152_transcript_3315	387	---Novel---
CDS_1153_transcript_3321	1122	gi|347972523|ref|XP_309727.4|AGAP010968-PA [Anopheles gambiae str. PEST]	XP_309727	2.23158e-133	71
CDS_1154_transcript_3322	627	gi|347972523|ref|XP_309727.4|AGAP010968-PA [Anopheles gambiae str. PEST]	XP_309727	2.32429e-78	75
CDS_1155_transcript_3324	405	gi|347968230|ref|XP_312296.5|AGAP002630-PA [Anopheles gambiae str. PEST]	XP_312296	1.03832e-51	98
CDS_1156_transcript_3325	696	gi|158286058|ref|XP_001688004.1|AGAP007209-PB [Anopheles gambiae str. PEST]	XP_001688004	2.74379e-113	95
CDS_1157_transcript_3326	378	---Novel---
CDS_1158_transcript_3327	900	gi|158301270|ref|XP_320984.4|AGAP002063-PA [Anopheles gambiae str. PEST]	XP_320984	0	95
CDS_1159_transcript_3328	1611	gi|58376584|ref|XP_308713.2|AGAP007050-PA [Anopheles gambiae str. PEST]	XP_308713	0	97
CDS_1160_transcript_3330	306	gi|121951039|sp|Q06DK3.1|TMA7_ANOFNRecName: Full=Translation machinery-associated protein 7 homolog; AltName: Full=Coiled-coil domain-containing protein 72 homolog	Q06DK3	6.90365e-07	100
CDS_1161_transcript_3331	855	gi|116246324|ref|XP_001230379.1|Anopheles gambiae str. PEST AGAP012811-PA [Anopheles gambiae str. PEST]	XP_001230379	6.26546e-126	87
CDS_1162_transcript_3333	501	gi|58376369|ref|XP_308577.2|AGAP007208-PA [Anopheles gambiae str. PEST]	XP_308577	3.62473e-101	98
CDS_1163_transcript_3334	459	gi|58395802|ref|XP_321500.2|AGAP001603-PA [Anopheles gambiae str. PEST]	XP_321500	4.68776e-105	100
CDS_1164_transcript_3344	1077	gi|118793141|ref|XP_552427.2|AGAP011810-PA [Anopheles gambiae str. PEST]	XP_552427	0	95
CDS_1165_transcript_3348	540	gi|158300484|ref|XP_320387.3|AGAP012140-PA [Anopheles gambiae str. PEST]	XP_320387	1.0162e-110	98
CDS_1166_transcript_3349	489	gi|347971925|ref|XP_003436817.1|AGAP013238-PA [Anopheles gambiae str. PEST]	XP_003436817	8.02582e-41	96
CDS_1167_transcript_3353	495	---Novel---
CDS_1168_transcript_3354	369	---Novel---
CDS_1169_transcript_3358	837	gi|158300156|ref|XP_320160.4|AGAP012398-PA [Anopheles gambiae str. PEST]	XP_320160	0	96
CDS_1170_transcript_3362	702	gi|158285781|ref|XP_308459.4|AGAP007374-PA [Anopheles gambiae str. PEST]	XP_308459	1.51982e-140	93
CDS_1171_transcript_3372	1191	gi|170035920|ref|XP_001845814.1|conserved hypothetical protein [Culex quinquefasciatus]	XP_001845814	0	81
CDS_1172_transcript_3378	1152	gi|158285465|ref|XP_001687895.1|AGAP007550-PA [Anopheles gambiae str. PEST]	XP_001687895	0	91
CDS_1173_transcript_3386	432	gi|158298698|ref|XP_318878.3|AGAP009783-PA [Anopheles gambiae str. PEST]	XP_318878	3.73154e-95	100
CDS_1174_transcript_3387	963	gi|119112622|ref|XP_001237968.1|AGAP007790-PA [Anopheles gambiae str. PEST]	XP_001237968	0	89
CDS_1175_transcript_3388	1191	gi|158299526|ref|XP_001689197.1|AGAP008888-PA [Anopheles gambiae str. PEST]	XP_001689197	5.11529e-57	85
CDS_1176_transcript_3390	396	gi|347972080|ref|XP_313831.5|AGAP004531-PA [Anopheles gambiae str. PEST]	XP_313831	3.97168e-52	82
CDS_1177_transcript_3394	378	gi|347963655|ref|XP_310768.4|AGAP000346-PA [Anopheles gambiae str. PEST]	XP_310768	1.58734e-28	63
CDS_1178_transcript_3398	1050	gi|312381687|gb|EFR27377.1|hypothetical protein AND_05958 [Anopheles darlingi]	EFR27377	0	86
CDS_1179_transcript_3401	882	gi|347963583|ref|XP_310808.5|AGAP000313-PA [Anopheles gambiae str. PEST]	XP_310808	0	92
CDS_1180_transcript_3404	975	gi|158299186|ref|XP_319306.4|AGAP010145-PA [Anopheles gambiae str. PEST]	XP_319306	0	95
CDS_1181_transcript_3407	882	gi|158292212|ref|XP_313766.4|AGAP004468-PA [Anopheles gambiae str. PEST]	XP_313766	9.50157e-170	95
CDS_1182_transcript_3408	1332	gi|158299273|ref|XP_001689187.1|AGAP010205-PA [Anopheles gambiae str. PEST]	XP_001689187	0	87
CDS_1183_transcript_3421	360	---Novel---
CDS_1184_transcript_3424	1344	gi|116041597|gb|ABJ52803.1|serpin 4B, partial [Anopheles gambiae]	ABJ52803	0	83
CDS_1185_transcript_3426	354	gi|157110623|ref|XP_001651179.1|nucleoporin [Aedes aegypti]	XP_001651179	2.88425e-52	93
CDS_1186_transcript_3428	378	gi|347967668|ref|XP_312616.5|AGAP002348-PA [Anopheles gambiae str. PEST]	XP_312616	7.85068e-11	73
CDS_1187_transcript_3435	1173	gi|347965063|ref|XP_318298.5|AGAP001065-PA [Anopheles gambiae str. PEST]	XP_318298	0	97
CDS_1188_transcript_3436	951	gi|118783126|ref|XP_001238816.1|AGAP003092-PA [Anopheles gambiae str. PEST]	XP_001238816	3.13079e-116	81
CDS_1189_transcript_3440	867	gi|118789208|ref|XP_317273.3|AGAP008195-PA [Anopheles gambiae str. PEST]	XP_317273	0	93
CDS_1190_transcript_3447	441	gi|347966630|ref|XP_321258.5|AGAP001802-PA [Anopheles gambiae str. PEST]	XP_321258	1.26858e-91	100
CDS_1191_transcript_3450	717	gi|347967756|ref|XP_312566.5|AGAP002388-PA [Anopheles gambiae str. PEST]	XP_312566	2.12456e-46	58
CDS_1192_transcript_3456	768	gi|347966630|ref|XP_321258.5|AGAP001802-PA [Anopheles gambiae str. PEST]	XP_321258	6.92277e-173	98
CDS_1193_transcript_3458	354	gi|347966720|ref|XP_321195.5|AGAP001871-PA [Anopheles gambiae str. PEST]	XP_321195	5.49561e-45	90
CDS_1194_transcript_3459	648	gi|347972127|ref|XP_001238828.3|AGAP004559-PA [Anopheles gambiae str. PEST]	XP_001238828	3.43643e-157	100
CDS_1195_transcript_3461	1077	gi|158300252|ref|XP_551859.3|AGAP012330-PA [Anopheles gambiae str. PEST]	XP_551859	0	94
CDS_1196_transcript_3462	960	gi|158294856|ref|XP_315857.4|AGAP005832-PB [Anopheles gambiae str. PEST]	XP_315857	0	94
CDS_1197_transcript_3467	537	gi|118794976|ref|XP_001238550.1|AGAP001300-PA [Anopheles gambiae str. PEST]	XP_001238550	5.39361e-105	89
CDS_1198_transcript_3467	516	gi|347965684|ref|XP_003435802.1|AGAP013277-PA [Anopheles gambiae str. PEST]	XP_003435802	4.80511e-121	99
CDS_1199_transcript_3469	753	gi|158294303|ref|XP_315519.4|AGAP005520-PA [Anopheles gambiae str. PEST]	XP_315519	9.95427e-167	99
CDS_1200_transcript_3472	1140	gi|170046048|ref|XP_001850597.1|conserved hypothetical protein [Culex quinquefasciatus]	XP_001850597	0	95
CDS_1201_transcript_3474	711	gi|312372712|gb|EFR20610.1|hypothetical protein AND_19789 [Anopheles darlingi]	EFR20610	4.19049e-147	96
CDS_1202_transcript_3477	1278	gi|347968097|ref|XP_312367.5|AGAP002569-PA [Anopheles gambiae str. PEST]	XP_312367	0	93
CDS_1203_transcript_3478	1005	gi|158294466|ref|XP_315620.4|AGAP005608-PA [Anopheles gambiae str. PEST]	XP_315620	5.65839e-67	84
CDS_1204_transcript_3488	1002	gi|158294703|ref|XP_001688724.1|AGAP005750-PA [Anopheles gambiae str. PEST]	XP_001688724	0	91
CDS_1205_transcript_3492	756	gi|347968917|ref|XP_003436322.1|AGAP013516-PA [Anopheles gambiae str. PEST]	XP_003436322	5.96074e-110	80
CDS_1206_transcript_3493	420	gi|158288718|ref|XP_001688294.1|AGAP000523-PA [Anopheles gambiae str. PEST]	XP_001688294	1.21201e-28	76
CDS_1207_transcript_3495	366	gi|118139436|gb|ABK63235.1|thioester-containing protein 2 [Anopheles stephensi]	ABK63235	2.5108e-81	99
CDS_1208_transcript_3498	921	gi|158285895|ref|XP_308515.4|AGAP007308-PA [Anopheles gambiae str. PEST]	XP_308515	2.4524e-135	78
CDS_1209_transcript_3500	408	gi|158286526|ref|XP_308791.4|AGAP006966-PA [Anopheles gambiae str. PEST]	XP_308791	2.44764e-84	97
CDS_1210_transcript_3508	387	---Novel---
CDS_1211_transcript_3510	315	---Novel---
CDS_1212_transcript_3515	702	gi|57914573|ref|XP_555129.1|AGAP008329-PA [Anopheles gambiae str. PEST]	XP_555129	1.66692e-133	99
CDS_1213_transcript_3521	1101	gi|158294869|ref|XP_315870.4|AGAP005845-PA [Anopheles gambiae str. PEST]	XP_315870	0	98
CDS_1214_transcript_3521	966	gi|158294869|ref|XP_315870.4|AGAP005845-PA [Anopheles gambiae str. PEST]	XP_315870	0	98
CDS_1215_transcript_3523	1050	gi|158299940|ref|XP_553109.2|AGAP009177-PA [Anopheles gambiae str. PEST]	XP_553109	0	95
CDS_1216_transcript_3524	558	gi|58386588|ref|XP_314880.2|AGAP008761-PA [Anopheles gambiae str. PEST]	XP_314880	1.10638e-116	99
CDS_1217_transcript_3527	894	gi|158302460|ref|XP_322008.3|AGAP001152-PA [Anopheles gambiae str. PEST]	XP_322008	0	99
CDS_1218_transcript_3527	1209	gi|158302458|ref|XP_322007.4|AGAP001153-PA [Anopheles gambiae str. PEST]	XP_322007	0	97
CDS_1219_transcript_3530	1584	gi|158288372|ref|XP_310233.4|AGAP009463-PA [Anopheles gambiae str. PEST]	XP_310233	0	98
CDS_1220_transcript_3532	411	gi|347969790|ref|XP_314275.5|AGAP003372-PA [Anopheles gambiae str. PEST]	XP_314275	1.90112e-86	96
CDS_1221_transcript_3534	567	gi|312384006|gb|EFR28847.1|hypothetical protein AND_02699 [Anopheles darlingi]	EFR28847	7.1412e-108	95
CDS_1222_transcript_3537	378	gi|57970882|ref|XP_564328.1|AGAP011185-PA [Anopheles gambiae str. PEST]	XP_564328	4.34563e-35	68
CDS_1223_transcript_3540	1353	gi|347969530|ref|XP_312951.5|AGAP003243-PA [Anopheles gambiae str. PEST]	XP_312951	0	82
CDS_1224_transcript_3549	813	gi|158299938|ref|XP_319941.4|AGAP009176-PA [Anopheles gambiae str. PEST]	XP_319941	1.21474e-157	94
CDS_1225_transcript_3550	1056	gi|347964614|ref|XP_316812.4|AGAP000843-PA [Anopheles gambiae str. PEST]	XP_316812	1.50489e-152	81
CDS_1226_transcript_3551	1422	gi|158290808|ref|XP_312365.4|AGAP002571-PA [Anopheles gambiae str. PEST]	XP_312365	0	95
CDS_1227_transcript_3559	306	gi|347964162|ref|XP_003437045.1|AGAP000617-PB [Anopheles gambiae str. PEST]	XP_003437045	9.38763e-50	89
CDS_1228_transcript_3565	564	gi|158288036|ref|XP_309922.4|AGAP011586-PA [Anopheles gambiae str. PEST]	XP_309922	4.91732e-121	98
CDS_1229_transcript_3568	2505	gi|28569885|dbj|BAC57920.1|reverse transcriptase [Anopheles gambiae]	BAC57920	0	71
CDS_1230_transcript_3575	672	gi|347968268|ref|XP_312283.5|AGAP002644-PA [Anopheles gambiae str. PEST]	XP_312283	5.12344e-100	83
CDS_1231_transcript_3576	1449	gi|158291584|ref|XP_313091.4|AGAP004197-PA [Anopheles gambiae str. PEST]	XP_313091	0	99
CDS_1232_transcript_3579	1098	gi|347966042|ref|XP_321620.4|AGAP001501-PA [Anopheles gambiae str. PEST]	XP_321620	0	92
CDS_1233_transcript_3582	402	gi|158289881|ref|XP_311513.4|AGAP010432-PA [Anopheles gambiae str. PEST]	XP_311513	1.6451e-68	96
CDS_1234_transcript_3583	1518	gi|158293383|ref|XP_314731.4|AGAP008635-PA [Anopheles gambiae str. PEST]	XP_314731	8.82152e-161	95
CDS_1235_transcript_3586	360	gi|312378306|gb|EFR24923.1|hypothetical protein AND_10202 [Anopheles darlingi]	EFR24923	2.1871e-69	99
CDS_1236_transcript_3592	375	gi|158292579|ref|XP_313986.4|AGAP005109-PA [Anopheles gambiae str. PEST]	XP_313986	8.96592e-62	95
CDS_1237_transcript_3597	924	---Novel---
CDS_1238_transcript_3598	1653	gi|347972151|ref|XP_562320.4|AGAP004562-PA [Anopheles gambiae str. PEST]	XP_562320	0	95
CDS_1239_transcript_3600	318	gi|312373389|gb|EFR21144.1|hypothetical protein AND_17509 [Anopheles darlingi]	EFR21144	5.26277e-07	80
CDS_1240_transcript_3602	1230	gi|158288436|ref|XP_310298.6|AGAP003758-PA [Anopheles gambiae str. PEST]	XP_310298	0	91
CDS_1241_transcript_3603	987	gi|347963169|ref|XP_003436916.1|AGAP000095-PB [Anopheles gambiae str. PEST]	XP_003436916	1.47205e-176	89
CDS_1242_transcript_3608	336	gi|118778570|ref|XP_001237131.1|AGAP007049-PA [Anopheles gambiae str. PEST]	XP_001237131	4.28696e-56	91
CDS_1243_transcript_3610	402	gi|118780200|ref|XP_309997.3|AGAP009329-PA [Anopheles gambiae str. PEST]	XP_309997	3.08565e-88	100
CDS_1244_transcript_3611	903	gi|158288521|ref|XP_310395.6|AGAP003834-PA [Anopheles gambiae str. PEST]	XP_310395	5.4451e-143	83
CDS_1245_transcript_3612	510	gi|312380722|gb|EFR26638.1|hypothetical protein AND_07134 [Anopheles darlingi]	EFR26638	4.06396e-50	85
CDS_1246_transcript_3620	360	gi|118788221|ref|XP_316569.3|AGAP006533-PA [Anopheles gambiae str. PEST]	XP_316569	3.5265e-73	96
CDS_1247_transcript_3621	1347	gi|170041842|ref|XP_001848658.1|60S ribosomal protein L3 [Culex quinquefasciatus]	XP_001848658	0	96
CDS_1248_transcript_3623	426	gi|347963138|ref|XP_311068.3|AGAP000083-PA [Anopheles gambiae str. PEST]	XP_311068	4.36142e-99	100
CDS_1249_transcript_3624	468	gi|118785318|ref|XP_314543.3|AGAP010575-PA [Anopheles gambiae str. PEST]	XP_314543	9.07489e-106	100
CDS_1250_transcript_3625	462	gi|347971174|ref|XP_560072.4|AGAP004068-PA [Anopheles gambiae str. PEST]	XP_560072	1.32513e-70	92
CDS_1251_transcript_3627	864	gi|347970718|ref|XP_003436630.1|AGAP003827-PB [Anopheles gambiae str. PEST]	XP_003436630	1.39448e-44	57
CDS_1252_transcript_3627	318	---Novel---
CDS_1253_transcript_3628	1179	gi|58393331|ref|XP_319998.2|AGAP009221-PA [Anopheles gambiae str. PEST]	XP_319998	0	87
CDS_1254_transcript_3630	375	gi|158285761|ref|XP_001687944.1|AGAP007383-PA [Anopheles gambiae str. PEST]	XP_001687944	1.46177e-44	76
CDS_1255_transcript_3632	804	gi|312374252|gb|EFR21842.1|hypothetical protein AND_16266 [Anopheles darlingi]	EFR21842	5.00189e-179	96
CDS_1256_transcript_3634	609	gi|118793204|ref|XP_320736.3|AGAP011777-PA [Anopheles gambiae str. PEST]	XP_320736	7.45259e-145	99
CDS_1257_transcript_3641	1212	gi|158299076|ref|XP_319187.4|AGAP010042-PA [Anopheles gambiae str. PEST]	XP_319187	8.59534e-177	78
CDS_1258_transcript_3645	1515	gi|347967562|ref|XP_307887.5|AGAP002291-PA [Anopheles gambiae str. PEST]	XP_307887	0	96
CDS_1259_transcript_3646	561	gi|347967414|ref|XP_307965.4|AGAP002219-PA [Anopheles gambiae str. PEST]	XP_307965	7.38797e-127	96
CDS_1260_transcript_3647	483	gi|158290356|ref|XP_563178.3|AGAP002939-PA [Anopheles gambiae str. PEST]	XP_563178	2.95372e-104	100
CDS_1261_transcript_3653	1203	gi|118783118|ref|XP_312776.3|AGAP003089-PA [Anopheles gambiae str. PEST]	XP_312776	0	100
CDS_1262_transcript_3654	663	gi|119114226|ref|XP_319132.3|AGAP009992-PA [Anopheles gambiae str. PEST]	XP_319132	2.00257e-103	95
CDS_1263_transcript_3656	453	gi|118783345|ref|XP_562993.2|AGAP003217-PA [Anopheles gambiae str. PEST]	XP_562993	9.90388e-101	99
CDS_1264_transcript_3665	912	gi|170045039|ref|XP_001850131.1|zinc finger protein 595 [Culex quinquefasciatus]	XP_001850131	1.73244e-32	80
CDS_1265_transcript_3666	1017	gi|347963232|ref|XP_311016.5|AGAP000131-PA [Anopheles gambiae str. PEST]	XP_311016	0	93
CDS_1266_transcript_3675	333	gi|157120860|ref|XP_001653696.1|30S ribosomal protein S8 [Aedes aegypti]	XP_001653696	1.34562e-72	99
CDS_1267_transcript_3678	447	gi|30908848|gb|AAP37005.1|microsomal glutathione transferase GSTMIC3 [Anopheles gambiae]	AAP37005	1.70737e-91	93
CDS_1268_transcript_3679	831	gi|170056793|ref|XP_001864191.1|BTB/POZ domain containing protein [Culex quinquefasciatus]	XP_001864191	1.12618e-144	85
CDS_1269_transcript_3680	516	gi|158294118|ref|XP_315404.4|AGAP005396-PA [Anopheles gambiae str. PEST]	XP_315404	2.90792e-36	68
CDS_1270_transcript_3680	594	gi|158294118|ref|XP_315404.4|AGAP005396-PA [Anopheles gambiae str. PEST]	XP_315404	3.59612e-38	70
CDS_1271_transcript_3684	441	gi|158285515|ref|XP_308352.4|AGAP007529-PA [Anopheles gambiae str. PEST]	XP_308352	2.99774e-82	90
CDS_1272_transcript_3688	585	gi|118781850|ref|XP_311899.3|AGAP002989-PA [Anopheles gambiae str. PEST]	XP_311899	9.82772e-114	96
CDS_1273_transcript_3690	846	gi|158296221|ref|XP_316672.4|AGAP006644-PA [Anopheles gambiae str. PEST]	XP_316672	2.30734e-127	81
CDS_1274_transcript_3691	390	gi|158296815|ref|XP_317156.3|AGAP008310-PA [Anopheles gambiae str. PEST]	XP_317156	9.02483e-78	96
CDS_1275_transcript_3692	348	gi|170046865|ref|XP_001850967.1|conserved hypothetical protein [Culex quinquefasciatus]	XP_001850967	3.99881e-56	88
CDS_1276_transcript_3693	675	gi|347969503|ref|XP_312939.4|AGAP003231-PA [Anopheles gambiae str. PEST]	XP_312939	9.58343e-112	87
CDS_1277_transcript_3694	1203	gi|158295115|ref|XP_316024.4|AGAP005981-PA [Anopheles gambiae str. PEST]	XP_316024	0	93
CDS_1278_transcript_3696	945	gi|118793471|ref|XP_320874.3|AGAP011631-PA [Anopheles gambiae str. PEST]	XP_320874	6.16637e-156	83
CDS_1279_transcript_3697	489	gi|118788321|ref|XP_316643.3|AGAP006614-PA [Anopheles gambiae str. PEST]	XP_316643	2.72384e-70	100
CDS_1280_transcript_3699	849	gi|158294347|ref|XP_315543.3|AGAP005543-PA [Anopheles gambiae str. PEST]	XP_315543	1.00321e-176	98
CDS_1281_transcript_3702	498	gi|347969091|ref|XP_311849.4|AGAP003027-PA [Anopheles gambiae str. PEST]	XP_311849	3.14062e-25	60
CDS_1282_transcript_3704	339	gi|158292820|ref|XP_314136.4|AGAP005233-PA [Anopheles gambiae str. PEST]	XP_314136	1.75241e-69	98
CDS_1283_transcript_3706	744	gi|157125869|ref|XP_001654428.1|heat shock transcription factor (hsf) [Aedes aegypti]	XP_001654428	6.5183e-07	57
CDS_1284_transcript_3709	1056	gi|119114534|ref|XP_319323.3|AGAP010156-PA [Anopheles gambiae str. PEST]	XP_319323	0	99
CDS_1285_transcript_3712	636	gi|118786699|ref|XP_315590.3|AGAP005581-PA [Anopheles gambiae str. PEST]	XP_315590	2.99048e-134	100
CDS_1286_transcript_3713	489	gi|158297039|ref|XP_317340.4|AGAP008116-PA [Anopheles gambiae str. PEST]	XP_317340	1.22129e-18	61
CDS_1287_transcript_3714	303	---Novel---
CDS_1288_transcript_3717	390	gi|158295720|ref|XP_557018.3|AGAP006355-PA [Anopheles gambiae str. PEST]	XP_557018	3.53891e-49	88
CDS_1289_transcript_3723	1176	gi|347968145|ref|XP_312342.5|AGAP002596-PA [Anopheles gambiae str. PEST]	XP_312342	1.42609e-161	85
CDS_1290_transcript_3727	501	gi|311707022|gb|ADQ01706.1|odorant binding protein 9 [Anopheles funestus]	ADQ01706	1.45042e-89	97
CDS_1291_transcript_3736	339	---Novel---
CDS_1292_transcript_3746	1083	gi|158286524|ref|XP_308790.4|AGAP006967-PA [Anopheles gambiae str. PEST]	XP_308790	3.47894e-61	95
CDS_1293_transcript_3747	930	gi|170067470|ref|XP_001868493.1|conserved hypothetical protein [Culex quinquefasciatus]	XP_001868493	1.82435e-96	68
CDS_1294_transcript_3752	606	gi|58392851|ref|XP_319666.2|AGAP008918-PA [Anopheles gambiae str. PEST]	XP_319666	2.19437e-128	95
CDS_1295_transcript_3760	378	gi|118777825|ref|XP_308300.3|AGAP007574-PA [Anopheles gambiae str. PEST]	XP_308300	3.325e-83	99
CDS_1296_transcript_3766	426	gi|347970483|ref|XP_003436586.1|AGAP003725-PB [Anopheles gambiae str. PEST]	XP_003436586	1.83259e-61	100
CDS_1297_transcript_3768	582	gi|170052591|ref|XP_001862291.1|GTP-binding protein SAR2 [Culex quinquefasciatus]	XP_001862291	4.15439e-137	99
CDS_1298_transcript_3772	492	gi|347966928|ref|XP_321081.5|AGAP001981-PA [Anopheles gambiae str. PEST]	XP_321081	1.55732e-113	100
CDS_1299_transcript_3775	405	gi|118794697|ref|XP_321676.3|AGAP001450-PA [Anopheles gambiae str. PEST]	XP_321676	1.07192e-88	97
CDS_1300_transcript_3776	618	gi|118791132|ref|XP_319581.3|AGAP008837-PA [Anopheles gambiae str. PEST]	XP_319581	2.94882e-143	97
CDS_1301_transcript_3780	351	---Novel---
CDS_1302_transcript_3781	840	gi|158288317|ref|XP_310197.4|AGAP009498-PA [Anopheles gambiae str. PEST]	XP_310197	0	98
CDS_1303_transcript_3783	312	---Novel---
CDS_1304_transcript_3787	1254	gi|347967245|ref|XP_308053.4|AGAP002142-PA [Anopheles gambiae str. PEST]	XP_308053	3.48383e-147	77
CDS_1305_transcript_3794	459	gi|58381350|ref|XP_311181.2|AGAP000655-PA [Anopheles gambiae str. PEST]	XP_311181	6.31474e-89	100
CDS_1306_transcript_3795	339	gi|347971123|ref|XP_001230626.3|AGAP004039-PA [Anopheles gambiae str. PEST]	XP_001230626	1.28365e-21	72
CDS_1307_transcript_3802	348	---Novel---
CDS_1308_transcript_3803	303	gi|170039540|ref|XP_001847589.1|conserved hypothetical protein [Culex quinquefasciatus]	XP_001847589	3.50202e-39	83
CDS_1309_transcript_3805	477	---Novel---
CDS_1310_transcript_3805	1179	gi|34392589|dbj|BAC82628.1|pol-like protein [Anopheles gambiae]	BAC82628	7.37589e-93	65
CDS_1311_transcript_3815	303	gi|347963460|ref|XP_310873.5|AGAP000252-PA [Anopheles gambiae str. PEST]	XP_310873	3.39957e-59	97
CDS_1312_transcript_3817	1059	gi|118792585|ref|XP_320403.3|AGAP012129-PA [Anopheles gambiae str. PEST]	XP_320403	0	97
CDS_1313_transcript_3819	507	gi|158287481|ref|XP_309502.3|AGAP011146-PA [Anopheles gambiae str. PEST]	XP_309502	6.47479e-91	89
CDS_1314_transcript_3820	1494	gi|158291452|ref|XP_312962.4|AGAP004091-PA [Anopheles gambiae str. PEST]	XP_312962	0	95
CDS_1315_transcript_3828	339	gi|158290929|ref|XP_312455.4|AGAP002482-PA [Anopheles gambiae str. PEST]	XP_312455	5.74311e-72	99
CDS_1316_transcript_3831	516	gi|312380892|gb|EFR26766.1|hypothetical protein AND_06917 [Anopheles darlingi]	EFR26766	1.51203e-32	95
CDS_1317_transcript_3835	921	gi|158296232|ref|XP_001688943.1|AGAP006647-PA [Anopheles gambiae str. PEST]	XP_001688943	2.96372e-161	85
CDS_1318_transcript_3845	1266	gi|158298092|ref|XP_318214.4|AGAP010304-PA [Anopheles gambiae str. PEST]	XP_318214	0	92
CDS_1319_transcript_3849	1887	gi|312377806|gb|EFR24546.1|hypothetical protein AND_10781 [Anopheles darlingi]	EFR24546	0	89
CDS_1320_transcript_3850	978	gi|158286949|ref|XP_309025.4|AGAP006718-PA [Anopheles gambiae str. PEST]	XP_309025	3.22513e-163	94
CDS_1321_transcript_3851	540	gi|158286242|ref|XP_308641.4|AGAP007120-PA [Anopheles gambiae str. PEST]	XP_308641	5.90959e-106	98
CDS_1322_transcript_3852	741	gi|118789882|ref|XP_317882.3|AGAP011423-PA [Anopheles gambiae str. PEST]	XP_317882	3.02246e-175	98
CDS_1323_transcript_3853	402	gi|31210023|ref|XP_313978.1|AGAP005102-PA [Anopheles gambiae str. PEST]	XP_313978	5.20791e-84	96
CDS_1324_transcript_3854	432	gi|312383010|gb|EFR28252.1|hypothetical protein AND_24852 [Anopheles darlingi]	EFR28252	5.01264e-73	97
CDS_1325_transcript_3856	498	gi|347964308|ref|XP_311226.4|AGAP000697-PA [Anopheles gambiae str. PEST]	XP_311226	1.42801e-21	76
CDS_1326_transcript_3857	960	gi|118784671|ref|XP_313865.3|AGAP004563-PA [Anopheles gambiae str. PEST]	XP_313865	0	91
CDS_1327_transcript_3864	798	gi|158286276|ref|XP_001688049.1|AGAP007103-PA [Anopheles gambiae str. PEST]	XP_001688049	1.19037e-134	93
CDS_1328_transcript_3864	636	---Novel---
CDS_1329_transcript_3865	444	---Novel---
CDS_1330_transcript_3884	1644	gi|158294507|ref|XP_315644.3|AGAP005630-PA [Anopheles gambiae str. PEST]	XP_315644	0	100
CDS_1331_transcript_3888	300	gi|118778580|ref|XP_308723.3|AGAP007042-PA [Anopheles gambiae str. PEST]	XP_308723	2.86843e-51	97
CDS_1332_transcript_3889	1215	gi|158299743|ref|XP_319784.4|AGAP009033-PA [Anopheles gambiae str. PEST]	XP_319784	0	85
CDS_1333_transcript_3897	426	gi|347969643|ref|XP_001231181.2|AGAP003307-PB [Anopheles gambiae str. PEST]	XP_001231181	3.28616e-58	84
CDS_1334_transcript_3901	1335	gi|158289883|ref|XP_311512.4|AGAP010434-PA [Anopheles gambiae str. PEST]	XP_311512	0	98
CDS_1335_transcript_3901	330	gi|157120006|ref|XP_001653484.1|hypothetical protein AaeL_AAEL008868 [Aedes aegypti]	XP_001653484	1.34799e-32	86
CDS_1336_transcript_3906	321	gi|158299447|ref|XP_319580.4|AGAP008836-PA [Anopheles gambiae str. PEST]	XP_319580	9.04748e-53	92
CDS_1337_transcript_3906	1200	gi|347972995|ref|XP_552698.3|AGAP008835-PA [Anopheles gambiae str. PEST]	XP_552698	0	89
CDS_1338_transcript_3910	579	gi|57905000|ref|XP_550759.1|AGAP002049-PA [Anopheles gambiae str. PEST]	XP_550759	1.32061e-91	94
CDS_1339_transcript_3912	1347	gi|347968729|ref|XP_003436276.1|AGAP002879-PC [Anopheles gambiae str. PEST]	XP_003436276	0	82
CDS_1340_transcript_3914	330	gi|158287943|ref|XP_309820.4|AGAP010881-PA [Anopheles gambiae str. PEST]	XP_309820	5.54169e-27	90
CDS_1341_transcript_3915	1821	gi|158288356|ref|XP_310228.4|AGAP009471-PA [Anopheles gambiae str. PEST]	XP_310228	0	83
CDS_1342_transcript_3916	624	gi|58381050|ref|XP_310968.2|AGAP000170-PA [Anopheles gambiae str. PEST]	XP_310968	7.08383e-136	100
CDS_1343_transcript_3917	1533	gi|158294235|ref|XP_315475.4|AGAP005471-PA [Anopheles gambiae str. PEST]	XP_315475	0	98
CDS_1344_transcript_3919	363	gi|158286643|ref|XP_565289.3|AGAP006905-PA [Anopheles gambiae str. PEST]	XP_565289	1.30097e-18	74
CDS_1345_transcript_3919	633	---Novel---
CDS_1346_transcript_3923	1089	gi|158299982|ref|XP_319987.4|AGAP009210-PA [Anopheles gambiae str. PEST]	XP_319987	0	97
CDS_1347_transcript_3924	504	gi|157136377|ref|XP_001663729.1|ubiquitin (ribosomal protein L40) [Aedes aegypti]	XP_001663729	2.34612e-79	100
CDS_1348_transcript_3932	711	gi|118794939|ref|XP_321824.3|AGAP001321-PA [Anopheles gambiae str. PEST]	XP_321824	4.46706e-134	97
CDS_1349_transcript_3935	588	gi|158285485|ref|XP_308336.4|AGAP007543-PA [Anopheles gambiae str. PEST]	XP_308336	1.4369e-129	98
CDS_1350_transcript_3937	468	gi|118790467|ref|XP_318603.3|AGAP009584-PA [Anopheles gambiae str. PEST]	XP_318603	9.73687e-59	98
CDS_1351_transcript_3938	888	gi|158292993|ref|XP_558233.3|AGAP004881-PA [Anopheles gambiae str. PEST]	XP_558233	0	99
CDS_1352_transcript_3943	666	gi|347970044|ref|XP_562353.4|AGAP003519-PA [Anopheles gambiae str. PEST]	XP_562353	2.6206e-54	81
CDS_1353_transcript_3945	384	---Novel---
CDS_1354_transcript_3948	588	gi|158296649|ref|XP_317001.4|AGAP008439-PA [Anopheles gambiae str. PEST]	XP_317001	3.33781e-62	88
CDS_1355_transcript_3951	915	gi|57969412|ref|XP_563593.1|AGAP002568-PA [Anopheles gambiae str. PEST]	XP_563593	1.24319e-120	84
CDS_1356_transcript_3954	957	gi|58393108|ref|XP_319831.2|AGAP009082-PA [Anopheles gambiae str. PEST]	XP_319831	0	99
CDS_1357_transcript_3956	729	gi|158287473|ref|XP_309497.4|AGAP011150-PA [Anopheles gambiae str. PEST]	XP_309497	5.68696e-114	88
CDS_1358_transcript_3968	312	---Novel---
CDS_1359_transcript_3970	372	---Novel---
CDS_1360_transcript_3972	1236	gi|347973066|ref|XP_320055.4|AGAP009263-PA [Anopheles gambiae str. PEST]	XP_320055	0	95
CDS_1361_transcript_3973	1086	gi|158297973|ref|XP_318085.4|AGAP004737-PA [Anopheles gambiae str. PEST]	XP_318085	0	96
CDS_1362_transcript_3974	1812	gi|158293227|ref|XP_314549.4|AGAP010582-PA [Anopheles gambiae str. PEST]	XP_314549	0	94
CDS_1363_transcript_3975	303	---Novel---
CDS_1364_transcript_3975	1791	gi|158294860|ref|XP_001237723.2|AGAP005834-PA [Anopheles gambiae str. PEST]	XP_001237723	0	87
CDS_1365_transcript_3979	1395	gi|158294901|ref|XP_315888.4|AGAP005863-PA [Anopheles gambiae str. PEST]	XP_315888	0	93
CDS_1366_transcript_3982	696	gi|158293252|ref|XP_558141.3|AGAP010608-PA [Anopheles gambiae str. PEST]	XP_558141	2.58768e-94	79
CDS_1367_transcript_3983	831	gi|158299271|ref|XP_319387.4|AGAP010204-PA [Anopheles gambiae str. PEST]	XP_319387	0	98
CDS_1368_transcript_3984	384	---Novel---
CDS_1369_transcript_3984	1362	gi|158284805|ref|XP_307895.3|AGAP002284-PA [Anopheles gambiae str. PEST]	XP_307895	0	92
CDS_1370_transcript_3991	408	gi|158295716|ref|XP_316373.4|AGAP006353-PA [Anopheles gambiae str. PEST]	XP_316373	4.05153e-74	96
CDS_1371_transcript_3999	426	gi|347965378|ref|XP_322022.5|AGAP001140-PA [Anopheles gambiae str. PEST]	XP_322022	8.57845e-87	97
CDS_1372_transcript_4000	1092	gi|312373113|gb|EFR20927.1|hypothetical protein AND_18279 [Anopheles darlingi]	EFR20927	2.3112e-23	76
CDS_1373_transcript_4000	339	---Novel---
CDS_1374_transcript_4002	990	gi|6635955|gb|AAF20019.1|AF134900_2pol-like protein [Aedes aegypti]	AAF20019	2.74936e-38	49
CDS_1375_transcript_4012	327	gi|347969097|ref|XP_311846.5|AGAP003030-PA [Anopheles gambiae str. PEST]	XP_311846	3.00875e-20	95
CDS_1376_transcript_4012	1194	gi|347969097|ref|XP_311846.5|AGAP003030-PA [Anopheles gambiae str. PEST]	XP_311846	0	96
CDS_1377_transcript_4014	318	gi|118792073|ref|XP_320139.3|AGAP012416-PA [Anopheles gambiae str. PEST]	XP_320139	2.65132e-25	94
CDS_1378_transcript_4027	1032	gi|158294628|ref|XP_315722.4|AGAP005712-PB [Anopheles gambiae str. PEST]	XP_315722	0	97
CDS_1379_transcript_4028	501	---Novel---
CDS_1380_transcript_4030	900	gi|158286817|ref|XP_308945.4|AGAP006802-PA [Anopheles gambiae str. PEST]	XP_308945	0	94
CDS_1381_transcript_4035	312	---Novel---
CDS_1382_transcript_4040	768	gi|58396165|ref|XP_321710.2|AGAP001420-PA [Anopheles gambiae str. PEST]	XP_321710	1.13941e-171	100
CDS_1383_transcript_4042	510	gi|158299201|ref|XP_001689183.1|AGAP010157-PA [Anopheles gambiae str. PEST]	XP_001689183	1.21406e-54	100
CDS_1384_transcript_4050	561	gi|158297547|ref|XP_317770.3|AGAP007751-PA [Anopheles gambiae str. PEST]	XP_317770	1.17541e-90	97
CDS_1385_transcript_4054	1095	gi|347971161|ref|XP_003436701.1|AGAP004064-PB [Anopheles gambiae str. PEST]	XP_003436701	3.73004e-133	96
CDS_1386_transcript_4056	303	gi|347969559|ref|XP_307772.4|AGAP003262-PA [Anopheles gambiae str. PEST]	XP_307772	8.93382e-52	98
CDS_1387_transcript_4059	993	gi|158288390|ref|XP_310253.6|AGAP003723-PA [Anopheles gambiae str. PEST]	XP_310253	0	93
CDS_1388_transcript_4059	432	gi|158288388|ref|XP_310252.6|AGAP003722-PA [Anopheles gambiae str. PEST]	XP_310252	1.68644e-93	98
CDS_1389_transcript_4060	447	gi|29424049|gb|AAO73809.1|dicer-1 [Anopheles gambiae]	AAO73809	5.87207e-37	79
CDS_1390_transcript_4061	759	gi|158299012|ref|XP_319131.4|AGAP009991-PA [Anopheles gambiae str. PEST]	XP_319131	3.14392e-166	94
CDS_1391_transcript_4063	927	gi|158293651|ref|XP_315003.3|AGAP004912-PB [Anopheles gambiae str. PEST]	XP_315003	4.69425e-51	68
CDS_1392_transcript_4064	483	gi|58380021|ref|XP_310251.2|AGAP003721-PA [Anopheles gambiae str. PEST]	XP_310251	2.95314e-103	98
CDS_1393_transcript_4067	729	gi|58396608|ref|XP_322023.2|AGAP001139-PA [Anopheles gambiae str. PEST]	XP_322023	2.83627e-167	99
CDS_1394_transcript_4069	1383	gi|158300075|ref|XP_320073.4|AGAP009278-PA [Anopheles gambiae str. PEST]	XP_320073	0	99
CDS_1395_transcript_4073	393	gi|158301120|ref|XP_552630.3|AGAP011638-PA [Anopheles gambiae str. PEST]	XP_552630	3.66806e-52	88
CDS_1396_transcript_4082	1131	gi|118788323|ref|XP_316645.3|AGAP006615-PA [Anopheles gambiae str. PEST]	XP_316645	0	95
CDS_1397_transcript_4090	888	gi|158293896|ref|XP_557484.2|AGAP004598-PA [Anopheles gambiae str. PEST]	XP_557484	0	96
CDS_1398_transcript_4091	786	gi|312376191|gb|EFR23357.1|hypothetical protein AND_13033 [Anopheles darlingi]	EFR23357	1.8969e-10	82
CDS_1399_transcript_4092	471	gi|347966488|ref|XP_321338.3|AGAP001747-PA [Anopheles gambiae str. PEST]	XP_321338	4.27814e-102	98
CDS_1400_transcript_4094	426	gi|347967468|ref|XP_307932.5|AGAP002252-PA [Anopheles gambiae str. PEST]	XP_307932	1.03061e-66	93
CDS_1401_transcript_4094	909	gi|347967470|ref|XP_307929.5|AGAP002253-PA [Anopheles gambiae str. PEST]	XP_307929	0	99
CDS_1402_transcript_4095	630	gi|158286480|ref|XP_308777.4|AGAP006993-PA [Anopheles gambiae str. PEST]	XP_308777	3.28552e-124	89
CDS_1403_transcript_4095	447	gi|158286480|ref|XP_308777.4|AGAP006993-PA [Anopheles gambiae str. PEST]	XP_308777	6.46127e-63	96
CDS_1404_transcript_4098	936	gi|58386372|ref|XP_314713.2|AGAP008617-PA [Anopheles gambiae str. PEST]	XP_314713	0	99
CDS_1405_transcript_4108	330	gi|157103392|ref|XP_001647959.1|hypothetical protein AaeL_AAEL000551 [Aedes aegypti]	XP_001647959	3.32944e-30	66
CDS_1406_transcript_4121	543	---Novel---
CDS_1407_transcript_4124	804	gi|158289147|ref|XP_310914.4|AGAP000220-PA [Anopheles gambiae str. PEST]	XP_310914	0	98
CDS_1408_transcript_4126	432	gi|158302189|ref|XP_321801.4|AGAP001343-PA [Anopheles gambiae str. PEST]	XP_321801	6.53015e-74	97
CDS_1409_transcript_4134	357	gi|158301098|ref|XP_320858.4|AGAP011654-PA [Anopheles gambiae str. PEST]	XP_320858	2.87024e-67	95
CDS_1410_transcript_4135	357	gi|158301098|ref|XP_320858.4|AGAP011654-PA [Anopheles gambiae str. PEST]	XP_320858	8.39e-68	95
CDS_1411_transcript_4138	411	gi|312371021|gb|EFR19298.1|hypothetical protein AND_22736 [Anopheles darlingi]	EFR19298	1.14882e-10	51
CDS_1412_transcript_4139	327	gi|158301098|ref|XP_320858.4|AGAP011654-PA [Anopheles gambiae str. PEST]	XP_320858	1.83028e-64	95
CDS_1413_transcript_4141	1146	gi|158301399|ref|XP_321104.4|AGAP001958-PA [Anopheles gambiae str. PEST]	XP_321104	0	97
CDS_1414_transcript_4144	810	gi|312385237|gb|EFR29788.1|hypothetical protein AND_01005 [Anopheles darlingi]	EFR29788	2.15726e-120	89
CDS_1415_transcript_4147	1320	gi|347967973|ref|XP_001688384.2|AGAP002501-PA [Anopheles gambiae str. PEST]	XP_001688384	1.92082e-168	77
CDS_1416_transcript_4149	324	gi|158285610|ref|XP_308395.4|AGAP007477-PA [Anopheles gambiae str. PEST]	XP_308395	1.19894e-62	95
CDS_1417_transcript_4153	1908	gi|158289401|ref|XP_311140.4|AGAP000022-PA [Anopheles gambiae str. PEST]	XP_311140	0	89
CDS_1418_transcript_4154	444	gi|158286822|ref|XP_308947.3|AGAP006799-PA [Anopheles gambiae str. PEST]	XP_308947	1.94157e-67	97
CDS_1419_transcript_4158	672	gi|347969027|ref|XP_003436346.1|AGAP013119-PA [Anopheles gambiae str. PEST]	XP_003436346	4.58279e-78	78
CDS_1420_transcript_4161	531	gi|853699|emb|CAA60858.1|maltase-like protein Agm2 [Anopheles gambiae]	CAA60858	2.95093e-100	94
CDS_1421_transcript_4163	297	gi|347971866|ref|XP_313709.4|AGAP004426-PA [Anopheles gambiae str. PEST]	XP_313709	3.48078e-61	100
CDS_1422_transcript_4168	459	---Novel---
CDS_1423_transcript_4174	1002	gi|158299035|ref|XP_319154.4|AGAP010010-PA [Anopheles gambiae str. PEST]	XP_319154	0	95
CDS_1424_transcript_4183	666	gi|312372648|gb|EFR20569.1|hypothetical protein AND_19882 [Anopheles darlingi]	EFR20569	1.02285e-50	63
CDS_1425_transcript_4189	639	gi|114864762|gb|ABI83764.1|tumor protein D54-like [Anopheles funestus]	ABI83764	1.10005e-132	99
CDS_1426_transcript_4196	948	gi|118783704|ref|XP_313174.3|AGAP004255-PA [Anopheles gambiae str. PEST]	XP_313174	0	97
CDS_1427_transcript_4197	399	---Novel---
CDS_1428_transcript_4201	603	gi|347968867|ref|XP_311978.5|AGAP002925-PA [Anopheles gambiae str. PEST]	XP_311978	3.06195e-142	99
CDS_1429_transcript_4203	1038	gi|118781672|ref|XP_311595.3|AGAP010346-PA [Anopheles gambiae str. PEST]	XP_311595	0	98
CDS_1430_transcript_4207	807	gi|347971727|ref|XP_003436789.1|AGAP004335-PC [Anopheles gambiae str. PEST]	XP_003436789	0	100
CDS_1431_transcript_4210	1167	gi|157106669|ref|XP_001649429.1|26S protease regulatory subunit [Aedes aegypti]	XP_001649429	0	100
CDS_1432_transcript_4213	420	gi|347972925|ref|XP_317044.4|AGAP008407-PA [Anopheles gambiae str. PEST]	XP_317044	2.83196e-86	100
CDS_1433_transcript_4220	1155	gi|307189101|gb|EFN73572.1|hypothetical protein EAG_08495 [Camponotus floridanus]	EFN73572	6.18774e-24	52
CDS_1434_transcript_4222	306	---Novel---
CDS_1435_transcript_4226	1203	gi|58377204|ref|XP_309476.2|AGAP011174-PA [Anopheles gambiae str. PEST]	XP_309476	0	88
CDS_1436_transcript_4237	357	gi|158287951|ref|XP_309827.4|AGAP010875-PA [Anopheles gambiae str. PEST]	XP_309827	6.09001e-77	98
CDS_1437_transcript_4246	990	gi|158296838|ref|XP_001689006.1|AGAP008288-PA [Anopheles gambiae str. PEST]	XP_001689006	0	97
CDS_1438_transcript_4247	978	gi|58388285|ref|XP_316177.2|AGAP006117-PA [Anopheles gambiae str. PEST]	XP_316177	0	95
CDS_1439_transcript_4247	1056	gi|158295374|ref|XP_316178.4|AGAP006118-PA [Anopheles gambiae str. PEST]	XP_316178	1.38368e-158	82
CDS_1440_transcript_4249	789	gi|158286707|ref|XP_308886.4|AGAP006871-PA [Anopheles gambiae str. PEST]	XP_308886	0	99
CDS_1441_transcript_4252	2748	gi|158298502|ref|XP_318671.4|AGAP009638-PA [Anopheles gambiae str. PEST]	XP_318671	1.25058e-122	78
CDS_1442_transcript_4253	360	gi|312377837|gb|EFR24572.1|hypothetical protein AND_10733 [Anopheles darlingi]	EFR24572	6.18368e-42	77
CDS_1443_transcript_4257	960	gi|347969840|ref|XP_311694.5|AGAP003408-PA [Anopheles gambiae str. PEST]	XP_311694	0	96
CDS_1444_transcript_4259	1662	gi|347971899|ref|XP_313728.5|AGAP004440-PA [Anopheles gambiae str. PEST]	XP_313728	0	87
CDS_1445_transcript_4267	300	---Novel---
CDS_1446_transcript_4269	915	gi|158299374|ref|XP_319473.4|AGAP010280-PA [Anopheles gambiae str. PEST]	XP_319473	0	99
CDS_1447_transcript_4280	678	gi|119113185|ref|XP_309445.3|AGAP011197-PA [Anopheles gambiae str. PEST]	XP_309445	2.15342e-129	95
CDS_1448_transcript_4284	627	gi|158291801|ref|XP_313337.4|AGAP003583-PA [Anopheles gambiae str. PEST]	XP_313337	1.38024e-127	95
CDS_1449_transcript_4286	2154	gi|312382203|gb|EFR27741.1|hypothetical protein AND_05205 [Anopheles darlingi]	EFR27741	0	68
CDS_1450_transcript_4288	303	gi|158293635|ref|XP_314994.4|AGAP004903-PA [Anopheles gambiae str. PEST]	XP_314994	4.72082e-52	92
CDS_1451_transcript_4289	330	---Novel---
CDS_1452_transcript_4296	345	gi|157118759|ref|XP_001653247.1|ankyrin repeat-rich membrane-spanning protein [Aedes aegypti]	XP_001653247	3.76805e-15	92
CDS_1453_transcript_4300	1011	gi|312371573|gb|EFR19722.1|hypothetical protein AND_21916 [Anopheles darlingi]	EFR19722	2.75642e-19	91
CDS_1454_transcript_4302	324	gi|347965523|ref|XP_003435779.1|AGAP001220-PB [Anopheles gambiae str. PEST]	XP_003435779	3.79868e-32	72
CDS_1455_transcript_4312	432	gi|347971590|ref|XP_313190.5|AGAP004268-PA [Anopheles gambiae str. PEST]	XP_313190	7.3704e-91	99
CDS_1456_transcript_4313	582	gi|347970573|ref|XP_310305.7|AGAP003767-PA [Anopheles gambiae str. PEST]	XP_310305	1.87119e-117	92
CDS_1457_transcript_4326	372	gi|158301125|ref|XP_552635.3|AGAP011634-PA [Anopheles gambiae str. PEST]	XP_552635	3.13353e-69	91
CDS_1458_transcript_4334	1731	gi|27372911|gb|AAO06829.1|salivary apyrase [Anopheles stephensi]	AAO06829	0	89
CDS_1459_transcript_4339	738	gi|31218879|ref|XP_316724.1|AGAP006686-PA [Anopheles gambiae str. PEST]	XP_316724	9.5162e-160	100
CDS_1460_transcript_4341	336	---Novel---
CDS_1461_transcript_4347	360	---Novel---
CDS_1462_transcript_4352	1230	gi|119112994|ref|XP_308004.3|AGAP002182-PA [Anopheles gambiae str. PEST]	XP_308004	0	98
CDS_1463_transcript_4360	1680	gi|347967504|ref|XP_307915.5|AGAP002265-PA [Anopheles gambiae str. PEST]	XP_307915	0	98
CDS_1464_transcript_4362	528	gi|158301098|ref|XP_320858.4|AGAP011654-PA [Anopheles gambiae str. PEST]	XP_320858	2.51822e-116	96
CDS_1465_transcript_4363	1155	gi|347967349|ref|XP_307994.5|AGAP002192-PA [Anopheles gambiae str. PEST]	XP_307994	0	100
CDS_1466_transcript_4371	453	gi|158287290|ref|XP_309351.4|AGAP011296-PA [Anopheles gambiae str. PEST]	XP_309351	3.18736e-40	81
CDS_1467_transcript_4372	1308	gi|158288129|ref|XP_001230686.2|AGAP009320-PA [Anopheles gambiae str. PEST]	XP_001230686	4.87906e-87	74
CDS_1468_transcript_4375	384	gi|506968385|gb|AGM32536.1|actin [Coptotermes formosanus]	AGM32536	1.85736e-77	99
CDS_1469_transcript_4378	1254	gi|347967810|ref|XP_312539.4|AGAP002413-PA [Anopheles gambiae str. PEST]	XP_312539	0	98
CDS_1470_transcript_4385	555	gi|158298832|ref|XP_318989.4|AGAP009871-PA [Anopheles gambiae str. PEST]	XP_318989	1.53354e-63	97
CDS_1471_transcript_4388	321	gi|170055169|ref|XP_001863462.1|mitochondrial phosphate carrier protein [Culex quinquefasciatus]	XP_001863462	2.00528e-54	99
CDS_1472_transcript_4390	462	gi|347969340|ref|XP_312834.5|AGAP003142-PA [Anopheles gambiae str. PEST]	XP_312834	2.40602e-71	97
CDS_1473_transcript_4397	447	gi|118787443|ref|XP_316087.3|AGAP006040-PA [Anopheles gambiae str. PEST]	XP_316087	3.98444e-77	99
CDS_1474_transcript_4401	525	gi|170038430|ref|XP_001847053.1|conserved hypothetical protein [Culex quinquefasciatus]	XP_001847053	5.19835e-73	74
CDS_1475_transcript_4406	852	gi|158300423|ref|XP_320349.4|AGAP012186-PA [Anopheles gambiae str. PEST]	XP_320349	0	96
CDS_1476_transcript_4408	357	gi|118785105|ref|XP_314319.3|AGAP004867-PA [Anopheles gambiae str. PEST]	XP_314319	2.61755e-50	100
CDS_1477_transcript_4409	318	---Novel---
CDS_1478_transcript_4417	438	---Novel---
CDS_1479_transcript_4419	3309	gi|2133676|pir||S70430hypothetical protein 4 - fruit fly (Drosophila melanogaster) retrotransposon mgd1	S70430	0	58
CDS_1480_transcript_4422	1053	gi|158286575|ref|XP_308817.4|AGAP006939-PA [Anopheles gambiae str. PEST]	XP_308817	3.29569e-148	84
CDS_1481_transcript_4424	504	gi|118779818|ref|XP_001230648.1|AGAP010937-PA [Anopheles gambiae str. PEST]	XP_001230648	7.08494e-112	96
CDS_1482_transcript_4432	990	gi|158288291|ref|XP_310166.4|AGAP009525-PA [Anopheles gambiae str. PEST]	XP_310166	4.61217e-74	98
CDS_1483_transcript_4434	1551	gi|118784054|ref|XP_313425.3|AGAP003652-PA [Anopheles gambiae str. PEST]	XP_313425	0	97
CDS_1484_transcript_4436	885	gi|347963159|ref|XP_311060.5|AGAP000092-PA [Anopheles gambiae str. PEST]	XP_311060	0	96
CDS_1485_transcript_4440	357	gi|157138287|ref|XP_001664213.1|hypothetical protein AaeL_AAEL013977 [Aedes aegypti]	XP_001664213	8.83012e-53	84
CDS_1486_transcript_4441	351	gi|31199861|ref|XP_308878.1|AGAP006878-PA [Anopheles gambiae str. PEST]	XP_308878	9.42489e-74	99
CDS_1487_transcript_4444	1464	gi|58386979|ref|XP_315212.2|AGAP004610-PA [Anopheles gambiae str. PEST]	XP_315212	0	99
CDS_1488_transcript_4445	312	gi|347964771|ref|XP_309117.5|AGAP000932-PA [Anopheles gambiae str. PEST]	XP_309117	1.34251e-26	98
CDS_1489_transcript_4455	435	gi|158298940|ref|XP_319075.3|AGAP009944-PA [Anopheles gambiae str. PEST]	XP_319075	1.03488e-93	97
CDS_1490_transcript_4458	909	gi|158297847|ref|XP_001689079.1|AGAP004793-PB [Anopheles gambiae str. PEST]	XP_001689079	0	99
CDS_1491_transcript_4459	561	gi|158285997|ref|XP_001687986.1|AGAP007248-PA [Anopheles gambiae str. PEST]	XP_001687986	3.58785e-135	100
CDS_1492_transcript_4461	375	gi|347967280|ref|XP_565673.4|AGAP002159-PA [Anopheles gambiae str. PEST]	XP_565673	1.81471e-36	78
CDS_1493_transcript_4464	897	gi|158300665|ref|XP_320525.4|AGAP012008-PA [Anopheles gambiae str. PEST]	XP_320525	1.85366e-104	84
CDS_1494_transcript_4471	357	gi|19848250|gb|AAL99382.1|AF313909_1collagen IV alpha 1 chain, partial [Anopheles gambiae]	AAL99382	8.60633e-61	97
CDS_1495_transcript_4481	300	---Novel---
CDS_1496_transcript_4481	816	gi|170029387|ref|XP_001842574.1|trypsin-zeta [Culex quinquefasciatus]	XP_001842574	1.09913e-57	60
CDS_1497_transcript_4482	768	gi|347965324|ref|XP_322055.4|AGAP001109-PA [Anopheles gambiae str. PEST]	XP_322055	1.37412e-145	96
CDS_1498_transcript_4482	357	gi|347965324|ref|XP_322055.4|AGAP001109-PA [Anopheles gambiae str. PEST]	XP_322055	6.54656e-65	99
CDS_1499_transcript_4487	1356	gi|158298980|ref|XP_319111.4|AGAP009973-PA [Anopheles gambiae str. PEST]	XP_319111	0	99
CDS_1500_transcript_4489	807	gi|157142144|ref|XP_001647833.1|hypothetical protein AaeL_AAEL014564 [Aedes aegypti]	XP_001647833	1.96499e-159	91
CDS_1501_transcript_4492	837	gi|312373788|gb|EFR21475.1|hypothetical protein AND_17014 [Anopheles darlingi]	EFR21475	0	100
CDS_1502_transcript_4500	324	gi|312373679|gb|EFR21378.1|hypothetical protein AND_17114 [Anopheles darlingi]	EFR21378	3.44227e-64	98
CDS_1503_transcript_4510	945	gi|158286551|ref|XP_308805.4|AGAP006951-PA [Anopheles gambiae str. PEST]	XP_308805	4.76647e-168	86
CDS_1504_transcript_4514	825	gi|118785805|ref|XP_314900.3|AGAP008774-PA [Anopheles gambiae str. PEST]	XP_314900	2.66726e-177	93
CDS_1505_transcript_4516	648	gi|158287933|ref|XP_309807.4|AGAP010887-PA [Anopheles gambiae str. PEST]	XP_309807	1.55281e-51	99
CDS_1506_transcript_4518	864	gi|312383962|gb|EFR28825.1|hypothetical protein AND_02741 [Anopheles darlingi]	EFR28825	2.49444e-79	71
CDS_1507_transcript_4522	513	gi|31208165|ref|XP_313049.1|AGAP004164-PA [Anopheles gambiae str. PEST]	XP_313049	2.53885e-117	98
CDS_1508_transcript_4524	315	gi|158290304|ref|XP_311912.3|AGAP002981-PA [Anopheles gambiae str. PEST]	XP_311912	5.33416e-65	99
CDS_1509_transcript_4528	1152	gi|118786459|ref|XP_315438.3|AGAP005431-PA [Anopheles gambiae str. PEST]	XP_315438	0	100
CDS_1510_transcript_4534	480	gi|158296454|ref|XP_316857.3|AGAP000881-PA [Anopheles gambiae str. PEST]	XP_316857	4.70197e-98	97
CDS_1511_transcript_4540	525	gi|118779179|ref|XP_309109.2|AGAP000927-PA [Anopheles gambiae str. PEST]	XP_309109	3.12686e-122	99
CDS_1512_transcript_4547	948	gi|347969836|ref|XP_311692.5|AGAP003405-PA [Anopheles gambiae str. PEST]	XP_311692	0	99
CDS_1513_transcript_4549	609	gi|158299972|ref|XP_319979.4|AGAP009202-PA [Anopheles gambiae str. PEST]	XP_319979	1.99357e-107	97
CDS_1514_transcript_4550	519	gi|158299315|ref|XP_319426.4|AGAP010238-PA [Anopheles gambiae str. PEST]	XP_319426	9.20956e-98	97
CDS_1515_transcript_4551	1140	gi|347967315|ref|XP_308012.5|AGAP002176-PA [Anopheles gambiae str. PEST]	XP_308012	0	99
CDS_1516_transcript_4558	345	gi|158289871|ref|XP_311501.4|AGAP010445-PA [Anopheles gambiae str. PEST]	XP_311501	6.56074e-43	97
CDS_1517_transcript_4558	318	gi|158289871|ref|XP_311501.4|AGAP010445-PA [Anopheles gambiae str. PEST]	XP_311501	1.17578e-48	100
CDS_1518_transcript_4560	762	gi|119113492|ref|XP_310514.3|AGAP000565-PB [Anopheles gambiae str. PEST]	XP_310514	1.01635e-165	96
CDS_1519_transcript_4563	303	gi|158287424|ref|XP_309452.4|AGAP011192-PA [Anopheles gambiae str. PEST]	XP_309452	9.78169e-63	100
CDS_1520_transcript_4564	774	gi|347965913|ref|XP_321687.5|AGAP001443-PA [Anopheles gambiae str. PEST]	XP_321687	6.44203e-122	84
CDS_1521_transcript_4565	774	gi|347965913|ref|XP_321687.5|AGAP001443-PA [Anopheles gambiae str. PEST]	XP_321687	7.83956e-128	87
CDS_1522_transcript_4567	1044	gi|158301959|ref|XP_321615.4|AGAP001506-PA [Anopheles gambiae str. PEST]	XP_321615	0	98
CDS_1523_transcript_4567	1131	gi|158301959|ref|XP_321615.4|AGAP001506-PA [Anopheles gambiae str. PEST]	XP_321615	0	98
CDS_1524_transcript_4569	651	gi|58379575|ref|XP_309991.2|AGAP009322-PA [Anopheles gambiae str. PEST]	XP_309991	1.18582e-116	98
CDS_1525_transcript_4571	336	gi|118792567|ref|XP_320391.3|AGAP012136-PA [Anopheles gambiae str. PEST]	XP_320391	3.64362e-75	100
CDS_1526_transcript_4584	639	gi|312375007|gb|EFR22459.1|hypothetical protein AND_15236 [Anopheles darlingi]	EFR22459	5.35837e-97	86
CDS_1527_transcript_4591	798	gi|347965906|ref|XP_321690.5|AGAP001441-PA [Anopheles gambiae str. PEST]	XP_321690	0	98
CDS_1528_transcript_4597	351	---Novel---
CDS_1529_transcript_4601	714	gi|347969216|ref|XP_312763.5|AGAP003078-PA [Anopheles gambiae str. PEST]	XP_312763	1.61557e-149	97
CDS_1530_transcript_4603	849	gi|158289759|ref|XP_311418.4|AGAP010701-PA [Anopheles gambiae str. PEST]	XP_311418	1.60246e-155	91
CDS_1531_transcript_4604	396	gi|347972258|ref|XP_315219.5|AGAP004605-PA [Anopheles gambiae str. PEST]	XP_315219	3.35076e-38	64
CDS_1532_transcript_4615	1509	gi|347971343|ref|XP_313034.5|AGAP004151-PA [Anopheles gambiae str. PEST]	XP_313034	0	96
CDS_1533_transcript_4616	963	gi|158299968|ref|XP_319974.4|AGAP009199-PA [Anopheles gambiae str. PEST]	XP_319974	0	94
CDS_1534_transcript_4626	393	gi|158292201|ref|XP_313760.4|AGAP004462-PA [Anopheles gambiae str. PEST]	XP_313760	9.65317e-52	98
CDS_1535_transcript_4628	615	gi|158285748|ref|XP_308441.4|AGAP007391-PA [Anopheles gambiae str. PEST]	XP_308441	4.48526e-139	96
CDS_1536_transcript_4629	609	gi|347964198|ref|XP_559267.2|AGAP000636-PA [Anopheles gambiae str. PEST]	XP_559267	1.06578e-43	66
CDS_1537_transcript_4635	645	gi|347969672|ref|XP_001231186.2|AGAP003319-PA [Anopheles gambiae str. PEST]	XP_001231186	4.12199e-96	82
CDS_1538_transcript_4643	1017	gi|118793159|ref|XP_320715.3|AGAP011800-PA [Anopheles gambiae str. PEST]	XP_320715	0	89
CDS_1539_transcript_4648	1098	gi|312371696|gb|EFR19816.1|hypothetical protein AND_21765 [Anopheles darlingi]	EFR19816	0	91
CDS_1540_transcript_4648	405	gi|312371696|gb|EFR19816.1|hypothetical protein AND_21765 [Anopheles darlingi]	EFR19816	5.44885e-27	81
CDS_1541_transcript_4661	357	gi|118795372|ref|XP_561090.4|Anopheles gambiae str. PEST AGAP012911-PA [Anopheles gambiae str. PEST]	XP_561090	1.32246e-28	73
CDS_1542_transcript_4667	519	gi|158299778|ref|XP_319808.4|AGAP009057-PA [Anopheles gambiae str. PEST]	XP_319808	1.4026e-101	98
CDS_1543_transcript_4673	402	gi|118778160|ref|XP_308487.3|AGAP007339-PA [Anopheles gambiae str. PEST]	XP_308487	4.61261e-72	100
CDS_1544_transcript_4675	1122	gi|347966341|ref|XP_001689334.2|AGAP001662-PA [Anopheles gambiae str. PEST]	XP_001689334	2.71411e-134	89
CDS_1545_transcript_4680	834	gi|347972005|ref|XP_313787.4|AGAP004489-PA [Anopheles gambiae str. PEST]	XP_313787	1.79323e-116	85
CDS_1546_transcript_4682	948	gi|403183237|gb|EJY57950.1|AAEL017475-PA [Aedes aegypti]	EJY57950	2.87466e-29	53
CDS_1547_transcript_4695	975	gi|158299821|ref|XP_001238208.2|AGAP009095-PA [Anopheles gambiae str. PEST]	XP_001238208	4.53757e-173	89
CDS_1548_transcript_4700	336	gi|347966647|ref|XP_321247.5|AGAP001810-PA [Anopheles gambiae str. PEST]	XP_321247	6.99593e-59	99
CDS_1549_transcript_4702	1014	gi|347965745|ref|XP_321784.3|AGAP001361-PA [Anopheles gambiae str. PEST]	XP_321784	1.08177e-170	93
CDS_1550_transcript_4705	1044	gi|158300888|ref|XP_001238361.2|AGAP011821-PA [Anopheles gambiae str. PEST]	XP_001238361	0	87
CDS_1551_transcript_4707	1989	gi|158295621|ref|XP_316319.4|AGAP006254-PA [Anopheles gambiae str. PEST]	XP_316319	0	99
CDS_1552_transcript_4708	591	gi|119115354|ref|XP_311037.3|AGAP000110-PA [Anopheles gambiae str. PEST]	XP_311037	1.05395e-86	93
CDS_1553_transcript_4714	300	---Novel---
CDS_1554_transcript_4718	966	gi|151427588|tpd|FAA00351.1|TPA: predicted dual oxidase [Anopheles gambiae]	FAA00351	0	100
CDS_1555_transcript_4721	312	gi|58389617|ref|XP_317155.2|AGAP008311-PA [Anopheles gambiae str. PEST]	XP_317155	1.20186e-66	99
CDS_1556_transcript_4722	645	gi|158299052|ref|XP_319172.4|AGAP010024-PA [Anopheles gambiae str. PEST]	XP_319172	4.1463e-100	99
CDS_1557_transcript_4724	759	gi|347970541|ref|XP_003436592.1|AGAP003753-PB [Anopheles gambiae str. PEST]	XP_003436592	2.44055e-136	97
CDS_1558_transcript_4726	537	gi|158289517|ref|XP_559330.3|AGAP000695-PA [Anopheles gambiae str. PEST]	XP_559330	1.48753e-74	88
CDS_1559_transcript_4727	591	gi|158291425|ref|XP_312936.3|AGAP003228-PA [Anopheles gambiae str. PEST]	XP_312936	1.49178e-138	100
CDS_1560_transcript_4738	303	---Novel---
CDS_1561_transcript_4740	312	gi|347964821|ref|XP_309139.5|AGAP000950-PA [Anopheles gambiae str. PEST]	XP_309139	6.73096e-45	97
CDS_1562_transcript_4741	492	gi|347964987|ref|XP_309229.4|AGAP001032-PA [Anopheles gambiae str. PEST]	XP_309229	7.28002e-99	93
CDS_1563_transcript_4745	1365	gi|158285202|ref|XP_308184.4|AGAP007687-PA [Anopheles gambiae str. PEST]	XP_308184	0	97
CDS_1564_transcript_4746	330	gi|158298641|ref|XP_318835.4|AGAP009750-PA [Anopheles gambiae str. PEST]	XP_318835	3.10641e-62	98
CDS_1565_transcript_4753	405	---Novel---
CDS_1566_transcript_4761	390	gi|170048892|ref|XP_001870825.1|conserved hypothetical protein [Culex quinquefasciatus]	XP_001870825	2.26155e-47	94
CDS_1567_transcript_4762	663	gi|158299558|ref|XP_319656.4|AGAP008909-PA [Anopheles gambiae str. PEST]	XP_319656	4.12781e-127	98
CDS_1568_transcript_4772	1011	gi|158290117|ref|XP_311715.3|AGAP003429-PA [Anopheles gambiae str. PEST]	XP_311715	0	99
CDS_1569_transcript_4775	651	gi|31208183|ref|XP_313058.1|AGAP004172-PA [Anopheles gambiae str. PEST]	XP_313058	2.9559e-141	94
CDS_1570_transcript_4777	672	gi|347966136|ref|XP_321572.5|AGAP001549-PA [Anopheles gambiae str. PEST]	XP_321572	5.34744e-109	85
CDS_1571_transcript_4779	825	gi|119114234|ref|XP_319140.3|AGAP009997-PA [Anopheles gambiae str. PEST]	XP_319140	0	99
CDS_1572_transcript_4784	837	gi|158294962|ref|XP_001688747.1|AGAP005901-PA [Anopheles gambiae str. PEST]	XP_001688747	4.26613e-69	62
CDS_1573_transcript_4789	906	gi|158294511|ref|XP_315648.4|AGAP005632-PA [Anopheles gambiae str. PEST]	XP_315648	0	99
CDS_1574_transcript_4791	1158	gi|58393705|ref|XP_320254.2|AGAP012281-PA [Anopheles gambiae str. PEST]	XP_320254	0	97
CDS_1575_transcript_4792	1026	gi|7024219|gb|AAD38337.3|AF117751_1serine protease 22D [Anopheles gambiae]	AAD38337	0	95
CDS_1576_transcript_4793	582	gi|347966600|ref|XP_003435938.1|AGAP001797-PE [Anopheles gambiae str. PEST]	XP_003435938	5.60822e-79	99
CDS_1577_transcript_4794	333	---Novel---
CDS_1578_transcript_4796	744	gi|347968001|ref|XP_312421.4|AGAP002518-PA [Anopheles gambiae str. PEST]	XP_312421	1.42952e-171	97
CDS_1579_transcript_4801	1050	gi|158287258|ref|XP_309335.4|AGAP011315-PA [Anopheles gambiae str. PEST]	XP_309335	0	97
CDS_1580_transcript_4806	312	gi|158299006|ref|XP_319125.4|AGAP009988-PA [Anopheles gambiae str. PEST]	XP_319125	2.70252e-45	92
CDS_1581_transcript_4807	597	gi|119114714|ref|XP_319449.3|AGAP010260-PA [Anopheles gambiae str. PEST]	XP_319449	4.25446e-140	98
CDS_1582_transcript_4810	447	gi|158296924|ref|XP_317247.4|AGAP008225-PA [Anopheles gambiae str. PEST]	XP_317247	1.9541e-98	97
CDS_1583_transcript_4814	390	gi|158286276|ref|XP_001688049.1|AGAP007103-PA [Anopheles gambiae str. PEST]	XP_001688049	2.14652e-67	88
CDS_1584_transcript_4815	1191	gi|118781711|ref|XP_311819.3|AGAP003051-PA [Anopheles gambiae str. PEST]	XP_311819	0	88
CDS_1585_transcript_4821	666	gi|158301671|ref|XP_321335.3|AGAP001749-PA [Anopheles gambiae str. PEST]	XP_321335	6.31486e-135	95
CDS_1586_transcript_4822	1512	gi|347966750|ref|XP_321179.4|AGAP001884-PA [Anopheles gambiae str. PEST]	XP_321179	0	99
CDS_1587_transcript_4825	780	gi|118781769|ref|XP_001238813.1|AGAP003024-PB [Anopheles gambiae str. PEST]	XP_001238813	3.0566e-146	92
CDS_1588_transcript_4829	354	gi|58393315|ref|XP_319985.2|AGAP009209-PA [Anopheles gambiae str. PEST]	XP_319985	7.14635e-67	100
CDS_1589_transcript_4830	528	gi|347963263|ref|XP_310992.5|AGAP000149-PA [Anopheles gambiae str. PEST]	XP_310992	4.57165e-52	88
CDS_1590_transcript_4837	978	gi|158299317|ref|XP_319428.4|AGAP010239-PA [Anopheles gambiae str. PEST]	XP_319428	0	99
CDS_1591_transcript_4838	1203	gi|325698266|gb|ADZ44797.1|APL1C [Anopheles gambiae]	ADZ44797	2.4758e-126	69
CDS_1592_transcript_4842	744	gi|158299182|ref|XP_319299.4|AGAP010142-PA [Anopheles gambiae str. PEST]	XP_319299	5.0244e-168	96
CDS_1593_transcript_4843	1293	gi|118790651|ref|XP_318743.3|AGAP009685-PA [Anopheles gambiae str. PEST]	XP_318743	0	98
CDS_1594_transcript_4847	402	gi|312385967|gb|EFR30351.1|hypothetical protein AND_00126 [Anopheles darlingi]	EFR30351	3.1794e-31	91
CDS_1595_transcript_4849	327	gi|158301545|ref|XP_321213.4|AGAP001854-PA [Anopheles gambiae str. PEST]	XP_321213	1.62745e-49	92
CDS_1596_transcript_4853	1248	gi|57909107|ref|XP_552396.1|AGAP011836-PA [Anopheles gambiae str. PEST]	XP_552396	2.57159e-137	98
CDS_1597_transcript_4854	1158	gi|158285117|ref|XP_308153.4|AGAP007724-PA [Anopheles gambiae str. PEST]	XP_308153	0	94
CDS_1598_transcript_4856	378	gi|158293728|ref|XP_001688610.1|AGAP004968-PA [Anopheles gambiae str. PEST]	XP_001688610	3.13751e-76	95
CDS_1599_transcript_4857	846	gi|118786613|ref|XP_001237680.1|AGAP005528-PA [Anopheles gambiae str. PEST]	XP_001237680	2.01829e-159	86
CDS_1600_transcript_4858	927	gi|312371239|gb|EFR19476.1|hypothetical protein AND_22366 [Anopheles darlingi]	EFR19476	0	95
CDS_1601_transcript_4860	648	gi|118793619|ref|XP_320970.3|AGAP002077-PA [Anopheles gambiae str. PEST]	XP_320970	3.83523e-143	97
CDS_1602_transcript_4868	312	---Novel---
CDS_1603_transcript_4869	546	gi|347971239|ref|XP_312973.4|AGAP004099-PA [Anopheles gambiae str. PEST]	XP_312973	1.18944e-95	89
CDS_1604_transcript_4872	324	gi|347965802|ref|XP_321746.5|AGAP001390-PA [Anopheles gambiae str. PEST]	XP_321746	2.71425e-67	99
CDS_1605_transcript_4873	807	gi|158300034|ref|XP_320033.4|AGAP009252-PA [Anopheles gambiae str. PEST]	XP_320033	6.46447e-115	73
CDS_1606_transcript_4874	705	gi|158296698|ref|XP_317049.4|AGAP008403-PA [Anopheles gambiae str. PEST]	XP_317049	9.70228e-40	53
CDS_1607_transcript_4895	1359	gi|158292460|ref|XP_313931.4|AGAP005057-PA [Anopheles gambiae str. PEST]	XP_313931	0	69
CDS_1608_transcript_4897	333	gi|31204951|ref|XP_311424.1|AGAP010711-PA [Anopheles gambiae str. PEST]	XP_311424	8.56708e-66	98
CDS_1609_transcript_4897	513	gi|31204951|ref|XP_311424.1|AGAP010711-PA [Anopheles gambiae str. PEST]	XP_311424	6.57238e-93	97
CDS_1610_transcript_4897	306	gi|31204951|ref|XP_311424.1|AGAP010711-PA [Anopheles gambiae str. PEST]	XP_311424	2.46418e-51	97
CDS_1611_transcript_4901	915	gi|347969076|ref|XP_311859.5|AGAP003017-PA [Anopheles gambiae str. PEST]	XP_311859	0	95
CDS_1612_transcript_4904	1797	gi|347963816|ref|XP_310665.3|AGAP000434-PA [Anopheles gambiae str. PEST]	XP_310665	0	97
CDS_1613_transcript_4912	1089	gi|312380353|gb|EFR26372.1|hypothetical protein AND_07620 [Anopheles darlingi]	EFR26372	0	90
CDS_1614_transcript_4919	402	---Novel---
CDS_1615_transcript_4919	705	gi|347970298|ref|XP_313417.5|AGAP003649-PA [Anopheles gambiae str. PEST]	XP_313417	2.7789e-102	94
CDS_1616_transcript_4920	456	gi|158288270|ref|XP_310144.4|AGAP009546-PA [Anopheles gambiae str. PEST]	XP_310144	2.59645e-89	96
CDS_1617_transcript_4921	771	gi|2253393|gb|AAB62929.1|serine protease 14D [Anopheles gambiae]	AAB62929	1.61122e-144	92
CDS_1618_transcript_4924	348	gi|118785843|ref|XP_001237621.1|AGAP008804-PA [Anopheles gambiae str. PEST]	XP_001237621	2.25002e-59	88
CDS_1619_transcript_4926	564	gi|158290701|ref|XP_312273.4|AGAP002652-PA [Anopheles gambiae str. PEST]	XP_312273	3.63045e-124	96
CDS_1620_transcript_4931	348	gi|58379541|ref|XP_309973.2|AGAP011535-PA [Anopheles gambiae str. PEST]	XP_309973	8.47567e-79	100
CDS_1621_transcript_4932	1479	gi|158297245|ref|XP_555522.3|AGAP007960-PA [Anopheles gambiae str. PEST]	XP_555522	0	89
CDS_1622_transcript_4938	603	gi|158293227|ref|XP_314549.4|AGAP010582-PA [Anopheles gambiae str. PEST]	XP_314549	1.67319e-116	94
CDS_1623_transcript_4941	1359	gi|158297918|ref|XP_001689089.1|AGAP004758-PA [Anopheles gambiae str. PEST]	XP_001689089	0	92
CDS_1624_transcript_4944	681	gi|114864915|gb|ABI83783.1|translocon-associated complex TRAP delta subunit [Anopheles funestus]	ABI83783	8.0876e-110	96
CDS_1625_transcript_4947	1005	gi|158289493|ref|XP_311208.4|AGAP000679-PA [Anopheles gambiae str. PEST]	XP_311208	0	97
CDS_1626_transcript_4951	357	---Novel---
CDS_1627_transcript_4955	1203	gi|347966858|ref|XP_321112.5|AGAP001951-PA [Anopheles gambiae str. PEST]	XP_321112	0	97
CDS_1628_transcript_4962	585	gi|118779507|ref|XP_309339.2|AGAP011310-PB [Anopheles gambiae str. PEST]	XP_309339	9.07171e-102	88
CDS_1629_transcript_4963	438	gi|158297436|ref|XP_317665.3|AGAP007834-PA [Anopheles gambiae str. PEST]	XP_317665	7.75453e-77	98
CDS_1630_transcript_4969	819	gi|347963688|ref|XP_310743.3|AGAP000367-PA [Anopheles gambiae str. PEST]	XP_310743	3.657e-154	87
CDS_1631_transcript_4975	627	gi|347968906|ref|XP_311959.5|AGAP002942-PA [Anopheles gambiae str. PEST]	XP_311959	3.88991e-43	60
CDS_1632_transcript_4976	1218	gi|158295380|ref|XP_556818.3|AGAP006121-PA [Anopheles gambiae str. PEST]	XP_556818	0	93
CDS_1633_transcript_4977	630	gi|158285045|ref|XP_308085.4|AGAP011051-PA [Anopheles gambiae str. PEST]	XP_308085	5.84233e-139	96
CDS_1634_transcript_4979	330	gi|158294381|ref|XP_315566.3|AGAP005562-PA [Anopheles gambiae str. PEST]	XP_315566	2.60007e-73	100
CDS_1635_transcript_4980	954	gi|158287284|ref|XP_309347.4|AGAP011300-PA [Anopheles gambiae str. PEST]	XP_309347	0	97
CDS_1636_transcript_4983	1386	gi|347968461|ref|XP_003436226.1|AGAP002736-PB [Anopheles gambiae str. PEST]	XP_003436226	0	83
CDS_1637_transcript_4984	1650	gi|158291944|ref|XP_313470.4|AGAP003687-PA [Anopheles gambiae str. PEST]	XP_313470	0	94
CDS_1638_transcript_4987	759	gi|58376927|ref|XP_309297.2|AGAP011353-PA [Anopheles gambiae str. PEST]	XP_309297	4.12334e-143	88
CDS_1639_transcript_4989	1365	gi|158289817|ref|XP_559252.3|AGAP010739-PA [Anopheles gambiae str. PEST]	XP_559252	0	99
CDS_1640_transcript_4990	351	gi|158300580|ref|XP_552140.3|AGAP012064-PA [Anopheles gambiae str. PEST]	XP_552140	1.47222e-22	97
CDS_1641_transcript_4990	546	gi|158300580|ref|XP_552140.3|AGAP012064-PA [Anopheles gambiae str. PEST]	XP_552140	7.88075e-43	99
CDS_1642_transcript_4992	831	gi|119114702|ref|XP_319444.3|AGAP010253-PA [Anopheles gambiae str. PEST]	XP_319444	1.09286e-176	97
CDS_1643_transcript_4997	468	gi|158296611|ref|XP_554981.3|AGAP008460-PA [Anopheles gambiae str. PEST]	XP_554981	2.81477e-31	74
CDS_1644_transcript_4998	438	---Novel---
CDS_1645_transcript_4999	957	gi|347967712|ref|XP_312592.4|AGAP002363-PA [Anopheles gambiae str. PEST]	XP_312592	0	95
CDS_1646_transcript_5000	468	gi|58396045|ref|XP_321625.2|AGAP001497-PA [Anopheles gambiae str. PEST]	XP_321625	4.35163e-101	100
CDS_1647_transcript_5002	1011	gi|158295225|ref|XP_556725.3|AGAP006043-PA [Anopheles gambiae str. PEST]	XP_556725	1.53384e-152	99
CDS_1648_transcript_5006	537	gi|118779868|ref|XP_001230651.1|AGAP010909-PA [Anopheles gambiae str. PEST]	XP_001230651	3.0505e-84	100
CDS_1649_transcript_5010	753	gi|158298332|ref|XP_318507.4|AGAP010801-PA [Anopheles gambiae str. PEST]	XP_318507	6.4202e-163	99
CDS_1650_transcript_5011	777	gi|347965719|ref|XP_321827.5|AGAP001319-PA [Anopheles gambiae str. PEST]	XP_321827	0	98
CDS_1651_transcript_5013	1107	gi|347971278|ref|XP_312994.5|AGAP004115-PA [Anopheles gambiae str. PEST]	XP_312994	0	94
CDS_1652_transcript_5016	1008	gi|158292545|ref|XP_001688496.1|AGAP005091-PD [Anopheles gambiae str. PEST]	XP_001688496	6.52387e-136	99
CDS_1653_transcript_5016	801	gi|158292545|ref|XP_001688496.1|AGAP005091-PD [Anopheles gambiae str. PEST]	XP_001688496	8.17617e-138	99
CDS_1654_transcript_5017	987	---Novel---
CDS_1655_transcript_5019	324	---Novel---
CDS_1656_transcript_5022	1500	gi|347968503|ref|XP_312160.4|AGAP002762-PA [Anopheles gambiae str. PEST]	XP_312160	0	97
CDS_1657_transcript_5024	819	gi|158293712|ref|XP_001688608.1|AGAP004959-PB [Anopheles gambiae str. PEST]	XP_001688608	3.53751e-141	86
CDS_1658_transcript_5030	642	gi|347964544|ref|XP_311347.4|AGAP000808-PA [Anopheles gambiae str. PEST]	XP_311347	5.64769e-126	97
CDS_1659_transcript_5033	1257	gi|347969091|ref|XP_311849.4|AGAP003027-PA [Anopheles gambiae str. PEST]	XP_311849	0	96
CDS_1660_transcript_5039	306	---Novel---
CDS_1661_transcript_5043	465	gi|312379567|gb|EFR25799.1|hypothetical protein AND_08535 [Anopheles darlingi]	EFR25799	3.26136e-60	93
CDS_1662_transcript_5047	1143	gi|58395698|ref|XP_321445.2|AGAP001651-PA [Anopheles gambiae str. PEST]	XP_321445	0	99
CDS_1663_transcript_5049	840	gi|119112425|ref|XP_311768.3|AGAP003478-PA [Anopheles gambiae str. PEST]	XP_311768	1.28129e-154	99
CDS_1664_transcript_5050	1029	gi|312383011|gb|EFR28253.1|hypothetical protein AND_04041 [Anopheles darlingi]	EFR28253	9.96355e-168	84
CDS_1665_transcript_5051	612	gi|118785594|ref|XP_314763.3|AGAP008664-PA [Anopheles gambiae str. PEST]	XP_314763	4.70068e-140	100
CDS_1666_transcript_5055	1047	gi|34392589|dbj|BAC82628.1|pol-like protein [Anopheles gambiae]	BAC82628	3.05034e-175	84
CDS_1667_transcript_5055	1587	gi|34392589|dbj|BAC82628.1|pol-like protein [Anopheles gambiae]	BAC82628	0	77
CDS_1668_transcript_5056	462	gi|158287252|ref|XP_309331.4|AGAP011319-PA [Anopheles gambiae str. PEST]	XP_309331	7.60877e-62	74
CDS_1669_transcript_5057	315	gi|158292824|ref|XP_001688533.1|AGAP005234-PB [Anopheles gambiae str. PEST]	XP_001688533	4.6084e-67	99
CDS_1670_transcript_5069	555	gi|158293209|ref|XP_314537.4|AGAP010564-PA [Anopheles gambiae str. PEST]	XP_314537	6.44735e-111	100
CDS_1671_transcript_5070	495	gi|31203437|ref|XP_310667.1|AGAP000432-PA [Anopheles gambiae str. PEST]	XP_310667	4.04227e-51	91
CDS_1672_transcript_5085	597	gi|347969725|ref|XP_314243.4|AGAP003344-PA [Anopheles gambiae str. PEST]	XP_314243	2.78641e-126	98
CDS_1673_transcript_5099	525	gi|158286045|ref|XP_308567.4|AGAP007218-PA [Anopheles gambiae str. PEST]	XP_308567	9.94195e-127	100
CDS_1674_transcript_5101	684	gi|347970971|ref|XP_318412.5|AGAP003960-PA [Anopheles gambiae str. PEST]	XP_318412	2.66899e-73	67
CDS_1675_transcript_5105	1071	gi|158292193|ref|XP_313752.4|AGAP004458-PA [Anopheles gambiae str. PEST]	XP_313752	0	98
CDS_1676_transcript_5108	681	gi|347966551|ref|XP_321299.4|AGAP001778-PA [Anopheles gambiae str. PEST]	XP_321299	4.47579e-123	95
CDS_1677_transcript_5109	513	gi|57968460|ref|XP_563117.1|AGAP002992-PA [Anopheles gambiae str. PEST]	XP_563117	1.03234e-114	99
CDS_1678_transcript_5114	579	gi|158297942|ref|XP_001689093.1|AGAP004749-PA [Anopheles gambiae str. PEST]	XP_001689093	7.80779e-134	97
CDS_1679_transcript_5119	384	---Novel---
CDS_1680_transcript_5120	1437	gi|118784349|ref|XP_313680.3|AGAP004396-PA [Anopheles gambiae str. PEST]	XP_313680	0	98
CDS_1681_transcript_5124	666	gi|118785460|ref|XP_314677.3|AGAP008571-PA [Anopheles gambiae str. PEST]	XP_314677	2.55087e-79	87
CDS_1682_transcript_5124	432	gi|118785460|ref|XP_314677.3|AGAP008571-PA [Anopheles gambiae str. PEST]	XP_314677	2.85412e-73	84
CDS_1683_transcript_5128	1122	gi|347963356|ref|XP_001687765.2|AGAP000198-PA [Anopheles gambiae str. PEST]	XP_001687765	0	90
CDS_1684_transcript_5135	690	gi|119113794|ref|XP_310704.3|AGAP000396-PA [Anopheles gambiae str. PEST]	XP_310704	9.32664e-148	92
CDS_1685_transcript_5138	369	gi|157106901|ref|XP_001649536.1|ral [Aedes aegypti]	XP_001649536	6.45187e-83	99
CDS_1686_transcript_5140	486	gi|158292602|ref|XP_314003.4|AGAP005122-PA [Anopheles gambiae str. PEST]	XP_314003	3.57733e-82	92
CDS_1687_transcript_5142	435	gi|158299912|ref|XP_319921.4|AGAP009160-PA [Anopheles gambiae str. PEST]	XP_319921	2.86205e-63	100
CDS_1688_transcript_5143	765	gi|158298710|ref|XP_318884.4|AGAP009790-PA [Anopheles gambiae str. PEST]	XP_318884	2.23803e-160	98
CDS_1689_transcript_5145	300	---Novel---
CDS_1690_transcript_5145	300	---Novel---
CDS_1691_transcript_5146	975	gi|157126307|ref|XP_001654586.1|suppressor of defective silencing [Aedes aegypti]	XP_001654586	1.63627e-89	68
CDS_1692_transcript_5148	300	---Novel---
CDS_1693_transcript_5155	714	gi|347969399|ref|XP_312860.5|AGAP003168-PA [Anopheles gambiae str. PEST]	XP_312860	1.53513e-168	98
CDS_1694_transcript_5157	441	gi|158298855|ref|XP_001238071.2|AGAP009887-PA [Anopheles gambiae str. PEST]	XP_001238071	1.04848e-79	93
CDS_1695_transcript_5158	957	gi|158289262|ref|XP_311017.4|AGAP000129-PA [Anopheles gambiae str. PEST]	XP_311017	0	99
CDS_1696_transcript_5161	450	gi|347964123|ref|XP_001237253.3|AGAP000594-PA [Anopheles gambiae str. PEST]	XP_001237253	2.40304e-71	93
CDS_1697_transcript_5163	375	gi|312372247|gb|EFR20255.1|hypothetical protein AND_20430 [Anopheles darlingi]	EFR20255	6.98248e-10	83
CDS_1698_transcript_5169	306	gi|170035654|ref|XP_001845683.1|homeobox protein prospero/prox-1 [Culex quinquefasciatus]	XP_001845683	2.20694e-64	97
CDS_1699_transcript_5172	618	gi|158301125|ref|XP_552635.3|AGAP011634-PA [Anopheles gambiae str. PEST]	XP_552635	4.83216e-130	97
CDS_1700_transcript_5174	339	gi|58394516|ref|XP_320776.2|AGAP011733-PA [Anopheles gambiae str. PEST]	XP_320776	4.73897e-58	99
CDS_1701_transcript_5184	465	gi|58381447|ref|XP_311257.2|AGAP000719-PA [Anopheles gambiae str. PEST]	XP_311257	2.12812e-92	96
CDS_1702_transcript_5197	1644	gi|374720905|gb|AEZ67841.1|AGAP002759-PA [Anopheles stephensi]	AEZ67841	0	100
CDS_1703_transcript_5199	543	gi|158288841|ref|XP_310673.3|AGAP000426-PA [Anopheles gambiae str. PEST]	XP_310673	4.81306e-99	88
CDS_1704_transcript_5201	1752	gi|158300273|ref|XP_320239.4|AGAP012302-PA [Anopheles gambiae str. PEST]	XP_320239	0	99
CDS_1705_transcript_5204	987	gi|312376953|gb|EFR23900.1|hypothetical protein AND_11892 [Anopheles darlingi]	EFR23900	0	99
CDS_1706_transcript_5205	471	---Novel---
CDS_1707_transcript_5206	633	gi|347969340|ref|XP_312834.5|AGAP003142-PA [Anopheles gambiae str. PEST]	XP_312834	1.99499e-107	92
CDS_1708_transcript_5207	663	gi|114864619|gb|ABI83750.1|vacuolar sorting protein VPS24 [Anopheles funestus]	ABI83750	1.49482e-125	98
CDS_1709_transcript_5210	426	gi|347965823|ref|XP_001689352.2|AGAP001403-PA [Anopheles gambiae str. PEST]	XP_001689352	2.76633e-81	96
CDS_1710_transcript_5211	315	---Novel---
CDS_1711_transcript_5218	828	gi|58385948|ref|XP_314332.2|AGAP004859-PA [Anopheles gambiae str. PEST]	XP_314332	1.25426e-165	89
CDS_1712_transcript_5225	510	gi|347964377|ref|XP_311262.5|AGAP000725-PA [Anopheles gambiae str. PEST]	XP_311262	8.91499e-107	94
CDS_1713_transcript_5227	378	---Novel---
CDS_1714_transcript_5229	471	gi|118791318|ref|XP_319698.3|AGAP008943-PA [Anopheles gambiae str. PEST]	XP_319698	7.89479e-98	96
CDS_1715_transcript_5232	399	gi|158300691|ref|XP_320550.3|AGAP011983-PA [Anopheles gambiae str. PEST]	XP_320550	1.11024e-79	100
CDS_1716_transcript_5245	348	gi|347963462|ref|XP_310872.5|AGAP000253-PA [Anopheles gambiae str. PEST]	XP_310872	2.63846e-68	94
CDS_1717_transcript_5250	372	gi|312377133|gb|EFR24044.1|hypothetical protein AND_11679 [Anopheles darlingi]	EFR24044	2.96967e-75	100
CDS_1718_transcript_5251	378	---Novel---
CDS_1719_transcript_5257	516	gi|158295613|ref|XP_316315.4|AGAP006249-PA [Anopheles gambiae str. PEST]	XP_316315	9.28692e-92	99
CDS_1720_transcript_5259	297	gi|118783304|ref|XP_312898.3|AGAP003199-PA [Anopheles gambiae str. PEST]	XP_312898	6.6827e-41	94
CDS_1721_transcript_5262	810	gi|312375639|gb|EFR22969.1|hypothetical protein AND_13900 [Anopheles darlingi]	EFR22969	1.43257e-94	69
CDS_1722_transcript_5266	1167	gi|58391027|ref|XP_318219.2|AGAP010305-PA [Anopheles gambiae str. PEST]	XP_318219	0	90
CDS_1723_transcript_5268	426	gi|118781243|ref|XP_311358.3|AGAP010640-PA [Anopheles gambiae str. PEST]	XP_311358	1.02624e-72	97
CDS_1724_transcript_5269	342	gi|118781243|ref|XP_311358.3|AGAP010640-PA [Anopheles gambiae str. PEST]	XP_311358	7.54941e-52	97
CDS_1725_transcript_5272	1005	gi|312383140|gb|EFR28339.1|hypothetical protein AND_03903 [Anopheles darlingi]	EFR28339	5.11409e-107	76
CDS_1726_transcript_5280	921	gi|158298978|ref|XP_319108.4|AGAP009972-PA [Anopheles gambiae str. PEST]	XP_319108	0	96
CDS_1727_transcript_5284	441	---Novel---
CDS_1728_transcript_5290	3168	gi|312377491|gb|EFR24308.1|hypothetical protein AND_11191 [Anopheles darlingi]	EFR24308	0	92
CDS_1729_transcript_5299	336	gi|158296673|ref|XP_317025.4|AGAP008422-PA [Anopheles gambiae str. PEST]	XP_317025	4.54233e-72	100
CDS_1730_transcript_5300	1416	gi|158286078|ref|XP_308581.3|AGAP007204-PA [Anopheles gambiae str. PEST]	XP_308581	0	90
CDS_1731_transcript_5301	864	gi|347970033|ref|XP_313252.5|AGAP003514-PA [Anopheles gambiae str. PEST]	XP_313252	0	97
CDS_1732_transcript_5307	1047	gi|158285043|ref|XP_308083.4|AGAP011052-PA [Anopheles gambiae str. PEST]	XP_308083	0	92
CDS_1733_transcript_5313	768	gi|118795121|ref|XP_321938.3|AGAP001217-PA [Anopheles gambiae str. PEST]	XP_321938	9.38711e-167	97
CDS_1734_transcript_5325	642	gi|347971270|ref|XP_312989.4|AGAP004110-PA [Anopheles gambiae str. PEST]	XP_312989	3.75816e-50	91
CDS_1735_transcript_5327	300	---Novel---
CDS_1736_transcript_5328	1590	gi|347963601|ref|XP_003436969.1|AGAP000321-PB [Anopheles gambiae str. PEST]	XP_003436969	0	94
CDS_1737_transcript_5333	1185	gi|158299618|ref|XP_319705.4|AGAP008952-PA [Anopheles gambiae str. PEST]	XP_319705	3.12531e-171	90
CDS_1738_transcript_5343	750	gi|158294338|ref|XP_315537.4|AGAP005538-PA [Anopheles gambiae str. PEST]	XP_315537	2.33069e-143	95
CDS_1739_transcript_5346	366	gi|57908551|ref|XP_552180.1|AGAP012030-PC [Anopheles gambiae str. PEST]	XP_552180	1.53361e-65	90
CDS_1740_transcript_5352	483	gi|158298500|ref|XP_318670.4|AGAP009637-PA [Anopheles gambiae str. PEST]	XP_318670	7.26281e-96	98
CDS_1741_transcript_5359	570	---Novel---
CDS_1742_transcript_5362	357	gi|58395449|ref|XP_321255.2|AGAP001805-PA [Anopheles gambiae str. PEST]	XP_321255	3.81229e-41	92
CDS_1743_transcript_5366	324	---Novel---
CDS_1744_transcript_5371	1101	gi|158300480|ref|XP_320385.4|AGAP012142-PA [Anopheles gambiae str. PEST]	XP_320385	0	100
CDS_1745_transcript_5372	396	gi|312384588|gb|EFR29282.1|hypothetical protein AND_01898 [Anopheles darlingi]	EFR29282	1.11237e-34	87
CDS_1746_transcript_5374	426	gi|347972007|ref|XP_313788.4|AGAP004490-PA [Anopheles gambiae str. PEST]	XP_313788	5.46606e-61	87
CDS_1747_transcript_5376	879	gi|347969703|ref|XP_314232.5|AGAP003336-PA [Anopheles gambiae str. PEST]	XP_314232	2.91315e-146	85
CDS_1748_transcript_5386	405	gi|158287959|ref|XP_564060.2|AGAP010871-PA [Anopheles gambiae str. PEST]	XP_564060	2.9324e-66	88
CDS_1749_transcript_5388	399	gi|119113255|ref|XP_309486.3|AGAP011163-PA [Anopheles gambiae str. PEST]	XP_309486	1.49118e-53	89
CDS_1750_transcript_5392	1752	gi|34392589|dbj|BAC82628.1|pol-like protein [Anopheles gambiae]	BAC82628	2.26112e-158	69
CDS_1751_transcript_5393	327	gi|158299728|ref|XP_319773.4|AGAP009024-PA [Anopheles gambiae str. PEST]	XP_319773	8.55431e-42	84
CDS_1752_transcript_5396	525	gi|158298510|ref|XP_001689138.1|AGAP009648-PA [Anopheles gambiae str. PEST]	XP_001689138	1.08573e-109	94
CDS_1753_transcript_5400	1545	gi|158299920|ref|XP_553095.3|AGAP009166-PA [Anopheles gambiae str. PEST]	XP_553095	0	85
CDS_1754_transcript_5405	717	gi|347965936|ref|XP_003435840.1|AGAP013329-PA [Anopheles gambiae str. PEST]	XP_003435840	1.33959e-129	84
CDS_1755_transcript_5406	1431	gi|158299950|ref|XP_319948.4|AGAP009182-PA [Anopheles gambiae str. PEST]	XP_319948	0	100
CDS_1756_transcript_5408	1119	gi|347964494|ref|XP_311323.4|AGAP000784-PA [Anopheles gambiae str. PEST]	XP_311323	0	97
CDS_1757_transcript_5415	387	gi|118787683|ref|XP_316210.3|AGAP006151-PA [Anopheles gambiae str. PEST]	XP_316210	5.02933e-49	90
CDS_1758_transcript_5418	381	---Novel---
CDS_1759_transcript_5419	636	gi|158287861|ref|XP_309758.4|AGAP010936-PA [Anopheles gambiae str. PEST]	XP_309758	2.39013e-151	99
CDS_1760_transcript_5420	585	gi|347967581|ref|XP_003436085.1|AGAP002300-PB [Anopheles gambiae str. PEST]	XP_003436085	1.27382e-58	74
CDS_1761_transcript_5429	345	---Novel---
CDS_1762_transcript_5429	1539	gi|158292537|ref|XP_001230962.2|AGAP005088-PA [Anopheles gambiae str. PEST]	XP_001230962	0	97
CDS_1763_transcript_5432	1350	gi|158292780|ref|XP_558608.3|AGAP005209-PA [Anopheles gambiae str. PEST]	XP_558608	0	98
CDS_1764_transcript_5434	1194	gi|557751007|ref|XP_005175263.1|PREDICTED: RNA-directed DNA polymerase from mobile element jockey-like isoform X1 [Musca domestica]	XP_005175263	6.97643e-50	50
CDS_1765_transcript_5436	327	---Novel---
CDS_1766_transcript_5439	342	gi|158296265|ref|XP_001688948.1|AGAP006660-PA [Anopheles gambiae str. PEST]	XP_001688948	5.32078e-76	99
CDS_1767_transcript_5447	345	---Novel---
CDS_1768_transcript_5465	1308	gi|158300830|ref|XP_320651.4|AGAP011874-PA [Anopheles gambiae str. PEST]	XP_320651	0	97
CDS_1769_transcript_5466	1347	gi|312384195|gb|EFR28980.1|hypothetical protein AND_02424 [Anopheles darlingi]	EFR28980	0	87
CDS_1770_transcript_5477	324	gi|157115817|ref|XP_001658296.1|alanyl-tRNA synthetase [Aedes aegypti]	XP_001658296	3.85214e-53	93
CDS_1771_transcript_5485	942	gi|118794377|ref|XP_321446.3|AGAP001650-PA [Anopheles gambiae str. PEST]	XP_321446	6.18634e-161	98
CDS_1772_transcript_5487	471	gi|158285477|ref|XP_308333.4|AGAP007545-PA [Anopheles gambiae str. PEST]	XP_308333	1.25611e-81	98
CDS_1773_transcript_5488	1353	gi|312384837|gb|EFR29469.1|hypothetical protein AND_01471 [Anopheles darlingi]	EFR29469	0	98
CDS_1774_transcript_5489	1257	gi|158295328|ref|XP_316155.4|AGAP006097-PA [Anopheles gambiae str. PEST]	XP_316155	1.31282e-179	91
CDS_1775_transcript_5492	303	gi|158302216|ref|XP_321819.4|AGAP001326-PA [Anopheles gambiae str. PEST]	XP_321819	1.20912e-41	89
CDS_1776_transcript_5495	330	---Novel---
CDS_1777_transcript_5497	363	gi|347969769|ref|XP_314265.4|AGAP003363-PA [Anopheles gambiae str. PEST]	XP_314265	6.51352e-54	92
CDS_1778_transcript_5499	339	gi|158298807|ref|XP_318962.4|AGAP009849-PA [Anopheles gambiae str. PEST]	XP_318962	2.07739e-22	75
CDS_1779_transcript_5502	423	gi|58379953|ref|XP_310191.2|AGAP009505-PA [Anopheles gambiae str. PEST]	XP_310191	1.12879e-74	97
CDS_1780_transcript_5504	312	gi|158293787|ref|XP_315113.4|AGAP005007-PA [Anopheles gambiae str. PEST]	XP_315113	4.71321e-39	98
CDS_1781_transcript_5508	1938	gi|158297671|ref|XP_317864.4|AGAP011440-PA [Anopheles gambiae str. PEST]	XP_317864	0	77
CDS_1782_transcript_5509	378	---Novel---
CDS_1783_transcript_5520	1251	gi|31236922|ref|XP_319502.1|AGAP010310-PA [Anopheles gambiae str. PEST]	XP_319502	0	100
CDS_1784_transcript_5521	459	---Novel---
CDS_1785_transcript_5527	2940	gi|60593115|gb|AAX28844.1|reverse transcriptase [Drosophila melanogaster]	AAX28844	0	62
CDS_1786_transcript_5529	306	gi|347968725|ref|XP_312038.5|AGAP002876-PA [Anopheles gambiae str. PEST]	XP_312038	2.70377e-43	90
CDS_1787_transcript_5538	993	gi|158300448|ref|XP_320366.3|AGAP012167-PA [Anopheles gambiae str. PEST]	XP_320366	0	98
CDS_1788_transcript_5538	1677	gi|158300448|ref|XP_320366.3|AGAP012167-PA [Anopheles gambiae str. PEST]	XP_320366	0	98
CDS_1789_transcript_5543	684	gi|347971874|ref|XP_313717.5|AGAP004431-PA [Anopheles gambiae str. PEST]	XP_313717	6.66982e-144	97
CDS_1790_transcript_5548	489	gi|312383746|gb|EFR28705.1|hypothetical protein AND_02980 [Anopheles darlingi]	EFR28705	2.61826e-28	53
CDS_1791_transcript_5549	414	gi|347969423|ref|XP_312882.5|AGAP003184-PA [Anopheles gambiae str. PEST]	XP_312882	8.17155e-83	98
CDS_1792_transcript_5556	477	gi|347967789|ref|XP_003436114.1|AGAP013405-PA [Anopheles gambiae str. PEST]	XP_003436114	3.96606e-61	79
CDS_1793_transcript_5560	309	---Novel---
CDS_1794_transcript_5568	729	gi|118786622|ref|XP_556172.2|AGAP005533-PA [Anopheles gambiae str. PEST]	XP_556172	1.4305e-107	81
CDS_1795_transcript_5575	330	gi|347967607|ref|XP_312655.5|AGAP002317-PA [Anopheles gambiae str. PEST]	XP_312655	6.17656e-67	98
CDS_1796_transcript_5583	357	gi|158297527|ref|XP_317749.4|AGAP007766-PA [Anopheles gambiae str. PEST]	XP_317749	1.36625e-34	78
CDS_1797_transcript_5583	747	gi|158297527|ref|XP_317749.4|AGAP007766-PA [Anopheles gambiae str. PEST]	XP_317749	2.02203e-160	96
CDS_1798_transcript_5592	657	gi|312383631|gb|EFR28643.1|hypothetical protein AND_03134 [Anopheles darlingi]	EFR28643	1.01806e-110	86
CDS_1799_transcript_5594	1353	gi|158294705|ref|XP_001688725.1|AGAP005751-PA [Anopheles gambiae str. PEST]	XP_001688725	0	88
CDS_1800_transcript_5598	447	gi|158287538|ref|XP_309535.4|AGAP011110-PA [Anopheles gambiae str. PEST]	XP_309535	4.8975e-79	99
CDS_1801_transcript_5598	363	---Novel---
CDS_1802_transcript_5602	756	gi|158294705|ref|XP_001688725.1|AGAP005751-PA [Anopheles gambiae str. PEST]	XP_001688725	9.34252e-153	90
CDS_1803_transcript_5606	369	gi|31205763|ref|XP_311833.1|AGAP003042-PA [Anopheles gambiae str. PEST]	XP_311833	4.33594e-79	96
CDS_1804_transcript_5611	1179	gi|158286074|ref|XP_565003.2|AGAP007206-PA [Anopheles gambiae str. PEST]	XP_565003	0	95
CDS_1805_transcript_5614	300	gi|158287416|ref|XP_309446.4|AGAP011195-PA [Anopheles gambiae str. PEST]	XP_309446	4.55749e-20	100
CDS_1806_transcript_5618	309	gi|347963330|ref|XP_310952.4|AGAP000183-PA [Anopheles gambiae str. PEST]	XP_310952	6.10448e-25	74
CDS_1807_transcript_5622	771	gi|58385669|ref|XP_314126.2|AGAP005222-PB [Anopheles gambiae str. PEST]	XP_314126	8.67619e-160	99
CDS_1808_transcript_5624	741	gi|347965963|ref|XP_551368.4|AGAP001460-PA [Anopheles gambiae str. PEST]	XP_551368	6.94375e-48	98
CDS_1809_transcript_5627	579	gi|118787158|ref|XP_556532.2|AGAP005861-PB [Anopheles gambiae str. PEST]	XP_556532	1.66563e-119	98
CDS_1810_transcript_5630	2706	gi|158299360|ref|XP_319463.4|AGAP010272-PA [Anopheles gambiae str. PEST]	XP_319463	0	97
CDS_1811_transcript_5632	300	---Novel---
CDS_1812_transcript_5634	1146	gi|118783391|ref|XP_312956.3|AGAP003246-PA [Anopheles gambiae str. PEST]	XP_312956	7.18432e-167	78
CDS_1813_transcript_5635	1428	gi|158285929|ref|XP_308536.4|AGAP007284-PA [Anopheles gambiae str. PEST]	XP_308536	0	91
CDS_1814_transcript_5638	309	gi|347968545|ref|XP_003436243.1|AGAP013010-PA [Anopheles gambiae str. PEST]	XP_003436243	6.29428e-41	97
CDS_1815_transcript_5658	873	gi|158296962|ref|XP_317283.4|AGAP008184-PA [Anopheles gambiae str. PEST]	XP_317283	0	100
CDS_1816_transcript_5659	459	---Novel---
CDS_1817_transcript_5660	792	gi|158287991|ref|XP_309855.4|AGAP010849-PA [Anopheles gambiae str. PEST]	XP_309855	2.5786e-22	73
CDS_1818_transcript_5663	576	gi|170066811|ref|XP_001868233.1|conserved hypothetical protein [Culex quinquefasciatus]	XP_001868233	7.34052e-83	93
CDS_1819_transcript_5667	351	---Novel---
CDS_1820_transcript_5672	297	gi|58377793|ref|XP_309873.2|AGAP010835-PA [Anopheles gambiae str. PEST]	XP_309873	1.48572e-62	97
CDS_1821_transcript_5673	381	gi|158292813|ref|XP_314132.4|AGAP005228-PA [Anopheles gambiae str. PEST]	XP_314132	3.40744e-55	97
CDS_1822_transcript_5675	1347	gi|58388868|ref|XP_316598.2|AGAP006573-PA [Anopheles gambiae str. PEST]	XP_316598	0	99
CDS_1823_transcript_5682	726	gi|347972031|ref|XP_313802.5|AGAP004503-PA [Anopheles gambiae str. PEST]	XP_313802	7.47586e-80	77
CDS_1824_transcript_5686	378	---Novel---
CDS_1825_transcript_5689	783	gi|312382610|gb|EFR28011.1|hypothetical protein AND_04653 [Anopheles darlingi]	EFR28011	5.82718e-37	66
CDS_1826_transcript_5691	897	gi|158295892|ref|XP_001688880.1|AGAP006467-PA [Anopheles gambiae str. PEST]	XP_001688880	5.08956e-15	94
CDS_1827_transcript_5695	1182	gi|347971562|ref|XP_003436759.1|AGAP004256-PB [Anopheles gambiae str. PEST]	XP_003436759	0	92
CDS_1828_transcript_5697	999	gi|158297776|ref|XP_317955.4|AGAP011364-PA [Anopheles gambiae str. PEST]	XP_317955	4.75679e-177	89
CDS_1829_transcript_5699	789	gi|118789020|ref|XP_317141.3|AGAP008322-PA [Anopheles gambiae str. PEST]	XP_317141	9.19043e-163	100
CDS_1830_transcript_5700	384	gi|158294153|ref|XP_001688660.1|AGAP005413-PA [Anopheles gambiae str. PEST]	XP_001688660	2.66541e-57	90
CDS_1831_transcript_5704	1140	gi|158286472|ref|XP_308774.4|AGAP006996-PA [Anopheles gambiae str. PEST]	XP_308774	0	98
CDS_1832_transcript_5704	1521	gi|158286472|ref|XP_308774.4|AGAP006996-PA [Anopheles gambiae str. PEST]	XP_308774	0	99
CDS_1833_transcript_5705	369	gi|347963969|ref|XP_310575.5|AGAP000519-PA [Anopheles gambiae str. PEST]	XP_310575	3.51351e-73	94
CDS_1834_transcript_5706	306	gi|158287811|ref|XP_309716.4|AGAP010979-PA [Anopheles gambiae str. PEST]	XP_309716	3.66037e-26	69
CDS_1835_transcript_5707	1233	gi|347972107|ref|XP_001238821.3|AGAP004549-PA [Anopheles gambiae str. PEST]	XP_001238821	0	96
CDS_1836_transcript_5724	531	gi|157113979|ref|XP_001657925.1|hypothetical protein AaeL_AAEL006672 [Aedes aegypti]	XP_001657925	6.51037e-56	73
CDS_1837_transcript_5730	468	gi|158287479|ref|XP_564375.2|AGAP011147-PA [Anopheles gambiae str. PEST]	XP_564375	8.05905e-84	94
CDS_1838_transcript_5734	1005	gi|347970294|ref|XP_562511.3|AGAP003647-PA [Anopheles gambiae str. PEST]	XP_562511	0	98
CDS_1839_transcript_5742	1614	gi|157134149|ref|XP_001663170.1|supervillin [Aedes aegypti]	XP_001663170	0	87
CDS_1840_transcript_5743	435	gi|58375374|ref|XP_307101.2|Anopheles gambiae str. PEST AGAP012756-PA [Anopheles gambiae str. PEST]	XP_307101	3.921e-82	100
CDS_1841_transcript_5744	1137	gi|347965318|ref|XP_001238577.3|AGAP001107-PA [Anopheles gambiae str. PEST]	XP_001238577	2.20436e-47	59
CDS_1842_transcript_5753	360	gi|347964414|ref|XP_311278.4|AGAP000740-PA [Anopheles gambiae str. PEST]	XP_311278	1.01417e-47	80
CDS_1843_transcript_5756	1884	gi|158287461|ref|XP_309488.4|AGAP011161-PA [Anopheles gambiae str. PEST]	XP_309488	0	99
CDS_1844_transcript_5757	1014	gi|158295333|ref|XP_316158.3|AGAP006099-PA [Anopheles gambiae str. PEST]	XP_316158	0	96
CDS_1845_transcript_5758	681	gi|58390959|ref|XP_318106.2|AGAP004722-PA [Anopheles gambiae str. PEST]	XP_318106	2.00448e-109	87
CDS_1846_transcript_5762	675	gi|158289857|ref|XP_311489.4|AGAP010459-PA [Anopheles gambiae str. PEST]	XP_311489	9.14071e-115	91
CDS_1847_transcript_5772	780	gi|58390056|ref|XP_317465.2|AGAP008001-PA [Anopheles gambiae str. PEST]	XP_317465	2.95112e-155	99
CDS_1848_transcript_5776	315	gi|347969224|ref|XP_312766.5|AGAP003081-PA [Anopheles gambiae str. PEST]	XP_312766	2.90561e-48	100
CDS_1849_transcript_5779	516	gi|58392176|ref|XP_319155.2|AGAP010011-PA [Anopheles gambiae str. PEST]	XP_319155	5.81059e-115	96
CDS_1850_transcript_5780	717	gi|58396049|ref|XP_321630.2|AGAP001491-PA [Anopheles gambiae str. PEST]	XP_321630	1.25156e-152	97
CDS_1851_transcript_5783	798	gi|158291815|ref|XP_313351.2|AGAP003594-PA [Anopheles gambiae str. PEST]	XP_313351	6.09302e-58	56
CDS_1852_transcript_5790	738	gi|118788726|ref|XP_316941.3|AGAP008502-PA [Anopheles gambiae str. PEST]	XP_316941	3.38992e-158	95
CDS_1853_transcript_5791	591	gi|312375423|gb|EFR22802.1|hypothetical protein AND_14199 [Anopheles darlingi]	EFR22802	1.95626e-17	53
CDS_1854_transcript_5793	1665	gi|158295022|ref|XP_315963.4|AGAP005933-PA [Anopheles gambiae str. PEST]	XP_315963	0	83
CDS_1855_transcript_5794	855	gi|158294496|ref|XP_315640.4|AGAP005626-PA [Anopheles gambiae str. PEST]	XP_315640	1.6934e-19	85
CDS_1856_transcript_5796	801	gi|158296710|ref|XP_317058.4|AGAP008392-PA [Anopheles gambiae str. PEST]	XP_317058	2.76836e-107	78
CDS_1857_transcript_5801	441	gi|118789318|ref|XP_317334.3|AGAP008125-PA [Anopheles gambiae str. PEST]	XP_317334	4.94892e-98	97
CDS_1858_transcript_5811	450	gi|326416186|gb|ADZ72972.1|serine protease CLIPB9 [Anopheles gambiae]	ADZ72972	5.7653e-85	95
CDS_1859_transcript_5812	1125	gi|158302202|ref|XP_321811.4|AGAP001334-PA [Anopheles gambiae str. PEST]	XP_321811	0	83
CDS_1860_transcript_5818	585	gi|118780458|ref|XP_310162.3|AGAP009528-PA [Anopheles gambiae str. PEST]	XP_310162	4.53285e-113	100
CDS_1861_transcript_5822	369	gi|118793463|ref|XP_320870.3|AGAP011636-PA [Anopheles gambiae str. PEST]	XP_320870	1.48335e-51	94
CDS_1862_transcript_5832	822	gi|347966256|ref|XP_321478.5|AGAP001621-PA [Anopheles gambiae str. PEST]	XP_321478	0	97
CDS_1863_transcript_5832	357	gi|347966256|ref|XP_321478.5|AGAP001621-PA [Anopheles gambiae str. PEST]	XP_321478	7.55775e-24	96
CDS_1864_transcript_5834	462	gi|347964190|ref|XP_311160.5|AGAP000630-PA [Anopheles gambiae str. PEST]	XP_311160	2.7476e-21	89
CDS_1865_transcript_5836	909	gi|118788729|ref|XP_316944.3|AGAP008499-PA [Anopheles gambiae str. PEST]	XP_316944	5.38178e-131	84
CDS_1866_transcript_5841	933	gi|157126416|ref|XP_001660885.1|GTP-binding protein alpha subunit, gna [Aedes aegypti]	XP_001660885	0	99
CDS_1867_transcript_5843	348	---Novel---
CDS_1868_transcript_5858	1404	gi|31234894|ref|XP_319142.1|AGAP009999-PA [Anopheles gambiae str. PEST]	XP_319142	0	99
CDS_1869_transcript_5862	1092	gi|347966074|ref|XP_321606.5|AGAP001518-PA [Anopheles gambiae str. PEST]	XP_321606	1.03526e-09	82
CDS_1870_transcript_5866	708	gi|158288515|ref|XP_310384.6|AGAP003823-PA [Anopheles gambiae str. PEST]	XP_310384	1.73957e-147	96
CDS_1871_transcript_5869	1164	gi|347967694|ref|XP_312593.4|AGAP002356-PA [Anopheles gambiae str. PEST]	XP_312593	0	99
CDS_1872_transcript_5887	306	gi|118786289|ref|XP_315349.3|AGAP005336-PA [Anopheles gambiae str. PEST]	XP_315349	2.2394e-62	100
CDS_1873_transcript_5894	369	gi|158301499|ref|XP_321175.4|AGAP001887-PA [Anopheles gambiae str. PEST]	XP_321175	3.67302e-82	100
CDS_1874_transcript_5895	1248	gi|158286867|ref|XP_308972.4|AGAP006772-PA [Anopheles gambiae str. PEST]	XP_308972	0	93
CDS_1875_transcript_5899	354	---Novel---
CDS_1876_transcript_5902	510	gi|158294799|ref|XP_001237719.2|AGAP005801-PA [Anopheles gambiae str. PEST]	XP_001237719	9.27606e-88	87
CDS_1877_transcript_5903	387	gi|158293177|ref|XP_314512.3|AGAP010544-PA [Anopheles gambiae str. PEST]	XP_314512	2.19415e-87	100
CDS_1878_transcript_5922	327	---Novel---
CDS_1879_transcript_5924	789	gi|58388728|ref|XP_316497.2|AGAP006456-PA [Anopheles gambiae str. PEST]	XP_316497	0	98
CDS_1880_transcript_5925	336	gi|347966143|ref|XP_003435871.1|AGAP013124-PA [Anopheles gambiae str. PEST]	XP_003435871	1.03702e-51	88
CDS_1881_transcript_5929	366	gi|158297839|ref|XP_318012.4|AGAP004798-PA [Anopheles gambiae str. PEST]	XP_318012	2.47722e-30	70
CDS_1882_transcript_5931	732	gi|158301693|ref|XP_321352.4|AGAP001734-PA [Anopheles gambiae str. PEST]	XP_321352	2.63344e-148	96
CDS_1883_transcript_5938	744	gi|158286780|ref|XP_308917.3|AGAP006826-PA [Anopheles gambiae str. PEST]	XP_308917	6.24303e-71	73
CDS_1884_transcript_5945	1692	gi|28569885|dbj|BAC57920.1|reverse transcriptase [Anopheles gambiae]	BAC57920	0	73
CDS_1885_transcript_5959	600	gi|158299870|ref|XP_553055.2|AGAP009127-PA [Anopheles gambiae str. PEST]	XP_553055	5.74112e-120	93
CDS_1886_transcript_5975	465	gi|31240279|ref|XP_320553.1|AGAP011978-PA [Anopheles gambiae str. PEST]	XP_320553	3.07459e-62	82
CDS_1887_transcript_5981	348	gi|347969516|ref|XP_312944.5|AGAP003238-PA [Anopheles gambiae str. PEST]	XP_312944	9.97442e-77	100
CDS_1888_transcript_5985	351	gi|58395416|ref|XP_321230.2|AGAP001823-PA [Anopheles gambiae str. PEST]	XP_321230	1.70139e-63	98
CDS_1889_transcript_5991	1215	gi|118788821|ref|XP_317010.3|AGAP008433-PA [Anopheles gambiae str. PEST]	XP_317010	0	99
CDS_1890_transcript_5992	774	gi|158293187|ref|XP_314523.4|AGAP010550-PA [Anopheles gambiae str. PEST]	XP_314523	4.09433e-157	92
CDS_1891_transcript_6000	504	gi|158288325|ref|XP_310201.4|AGAP009494-PA [Anopheles gambiae str. PEST]	XP_310201	1.56044e-20	70
CDS_1892_transcript_6001	411	gi|347966735|ref|XP_001689318.2|AGAP001877-PA [Anopheles gambiae str. PEST]	XP_001689318	6.01955e-08	66
CDS_1893_transcript_6012	480	gi|158287107|ref|XP_001237190.2|AGAP000975-PA [Anopheles gambiae str. PEST]	XP_001237190	4.62095e-98	96
CDS_1894_transcript_6017	2121	gi|312374128|gb|EFR21761.1|hypothetical protein AND_16433 [Anopheles darlingi]	EFR21761	0	88
CDS_1895_transcript_6019	801	gi|119112678|ref|XP_317755.3|AGAP007760-PA [Anopheles gambiae str. PEST]	XP_317755	0	99
CDS_1896_transcript_6020	378	gi|119114744|ref|XP_319471.3|AGAP010278-PA [Anopheles gambiae str. PEST]	XP_319471	1.34854e-77	95
CDS_1897_transcript_6021	627	gi|347965503|ref|XP_321946.4|AGAP001211-PA [Anopheles gambiae str. PEST]	XP_321946	5.40957e-151	99
CDS_1898_transcript_6025	591	gi|347963529|ref|XP_310837.5|AGAP000284-PA [Anopheles gambiae str. PEST]	XP_310837	1.59931e-111	92
CDS_1899_transcript_6027	840	gi|158295018|ref|XP_315959.4|AGAP005929-PA [Anopheles gambiae str. PEST]	XP_315959	0	97
CDS_1900_transcript_6030	462	gi|170050297|ref|XP_001860368.1|conserved hypothetical protein [Culex quinquefasciatus]	XP_001860368	8.76586e-42	88
CDS_1901_transcript_6031	585	gi|347963454|ref|XP_310876.4|AGAP000249-PA [Anopheles gambiae str. PEST]	XP_310876	2.09795e-112	93
CDS_1902_transcript_6032	387	gi|118789280|ref|XP_317314.3|AGAP008149-PA [Anopheles gambiae str. PEST]	XP_317314	2.28722e-74	94
CDS_1903_transcript_6036	1026	gi|58386778|ref|XP_315050.2|AGAP004952-PA [Anopheles gambiae str. PEST]	XP_315050	4.44032e-157	99
CDS_1904_transcript_6036	675	gi|158293702|ref|XP_315051.4|AGAP004953-PA [Anopheles gambiae str. PEST]	XP_315051	3.4285e-158	99
CDS_1905_transcript_6038	471	gi|158295906|ref|XP_316513.4|AGAP006473-PA [Anopheles gambiae str. PEST]	XP_316513	3.01489e-47	91
CDS_1906_transcript_6038	567	gi|158295906|ref|XP_316513.4|AGAP006473-PA [Anopheles gambiae str. PEST]	XP_316513	9.61871e-88	90
CDS_1907_transcript_6038	354	gi|158295906|ref|XP_316513.4|AGAP006473-PA [Anopheles gambiae str. PEST]	XP_316513	1.02524e-52	91
CDS_1908_transcript_6040	330	gi|119113899|ref|XP_314122.3|AGAP005220-PA [Anopheles gambiae str. PEST]	XP_314122	3.56046e-69	100
CDS_1909_transcript_6041	1131	gi|158294720|ref|XP_315771.4|AGAP005758-PA [Anopheles gambiae str. PEST]	XP_315771	0	92
CDS_1910_transcript_6043	597	gi|347970264|ref|XP_003436544.1|AGAP012946-PA [Anopheles gambiae str. PEST]	XP_003436544	1.897e-78	72
CDS_1911_transcript_6046	348	gi|58389057|ref|XP_316726.2|AGAP006688-PA [Anopheles gambiae str. PEST]	XP_316726	6.5064e-65	93
CDS_1912_transcript_6052	1176	gi|347965752|ref|XP_321778.5|AGAP001365-PA [Anopheles gambiae str. PEST]	XP_321778	0	92
CDS_1913_transcript_6060	798	gi|158295882|ref|XP_001688877.1|AGAP006462-PB [Anopheles gambiae str. PEST]	XP_001688877	2.47626e-93	77
CDS_1914_transcript_6064	1461	gi|158293544|ref|XP_314885.3|AGAP008763-PA [Anopheles gambiae str. PEST]	XP_314885	0	92
CDS_1915_transcript_6068	657	gi|158297384|ref|XP_317620.3|AGAP007872-PA [Anopheles gambiae str. PEST]	XP_317620	2.62981e-161	100
CDS_1916_transcript_6070	318	gi|158298925|ref|XP_001238081.2|AGAP009935-PA [Anopheles gambiae str. PEST]	XP_001238081	7.55964e-62	99
CDS_1917_transcript_6077	318	gi|31240715|ref|XP_320771.1|AGAP011740-PA [Anopheles gambiae str. PEST]	XP_320771	6.37847e-50	100
CDS_1918_transcript_6078	504	gi|312373610|gb|EFR21320.1|hypothetical protein AND_17210 [Anopheles darlingi]	EFR21320	1.95872e-64	100
CDS_1919_transcript_6084	942	gi|158298538|ref|XP_318716.4|AGAP009668-PA [Anopheles gambiae str. PEST]	XP_318716	1.32217e-135	90
CDS_1920_transcript_6088	414	gi|158285163|ref|XP_308168.3|AGAP007708-PA [Anopheles gambiae str. PEST]	XP_308168	8.14561e-62	93
CDS_1921_transcript_6090	1458	gi|158290026|ref|XP_311599.4|AGAP010343-PA [Anopheles gambiae str. PEST]	XP_311599	0	89
CDS_1922_transcript_6091	1830	gi|158285048|ref|XP_560377.3|AGAP011049-PA [Anopheles gambiae str. PEST]	XP_560377	3.69753e-152	94
CDS_1923_transcript_6093	318	gi|347965371|ref|XP_322028.4|AGAP001133-PA [Anopheles gambiae str. PEST]	XP_322028	1.70022e-36	91
CDS_1924_transcript_6095	1143	gi|312383900|gb|EFR28791.1|hypothetical protein AND_02805 [Anopheles darlingi]	EFR28791	0	96
CDS_1925_transcript_6096	471	gi|118786443|ref|XP_315430.3|AGAP005422-PA [Anopheles gambiae str. PEST]	XP_315430	4.48578e-89	94
CDS_1926_transcript_6103	438	gi|347967080|ref|XP_320998.5|AGAP002050-PA [Anopheles gambiae str. PEST]	XP_320998	4.7991e-73	97
CDS_1927_transcript_6109	345	gi|347963591|ref|XP_310805.5|AGAP000319-PA [Anopheles gambiae str. PEST]	XP_310805	8.5148e-50	100
CDS_1928_transcript_6114	666	gi|58393628|ref|XP_320205.2|AGAP012348-PA [Anopheles gambiae str. PEST]	XP_320205	3.38279e-146	97
CDS_1929_transcript_6117	306	gi|312374891|gb|EFR22359.1|hypothetical protein AND_29109 [Anopheles darlingi]	EFR22359	2.54458e-48	98
CDS_1930_transcript_6128	489	gi|158299706|ref|XP_319758.4|AGAP009010-PA [Anopheles gambiae str. PEST]	XP_319758	8.78381e-93	92
CDS_1931_transcript_6131	375	gi|158286599|ref|XP_308828.4|AGAP006933-PA [Anopheles gambiae str. PEST]	XP_308828	9.67071e-51	97
CDS_1932_transcript_6133	1299	gi|157114762|ref|XP_001652409.1|protein kinase c [Aedes aegypti]	XP_001652409	0	97
CDS_1933_transcript_6138	915	gi|118785809|ref|XP_314908.3|AGAP008780-PA [Anopheles gambiae str. PEST]	XP_314908	0	96
CDS_1934_transcript_6139	300	---Novel---
CDS_1935_transcript_6141	441	gi|118789729|ref|XP_317803.3|AGAP011498-PA [Anopheles gambiae str. PEST]	XP_317803	1.49667e-53	91
CDS_1936_transcript_6142	882	gi|58386636|ref|XP_314913.2|AGAP008785-PA [Anopheles gambiae str. PEST]	XP_314913	1.93234e-161	98
CDS_1937_transcript_6147	381	---Novel---
CDS_1938_transcript_6156	1011	gi|118788653|ref|XP_316889.3|AGAP000911-PA [Anopheles gambiae str. PEST]	XP_316889	1.76482e-101	62
CDS_1939_transcript_6157	705	gi|57905120|ref|XP_550819.1|AGAP001995-PA [Anopheles gambiae str. PEST]	XP_550819	6.1027e-166	100
CDS_1940_transcript_6159	1443	gi|347967067|ref|XP_001238414.3|AGAP002043-PA [Anopheles gambiae str. PEST]	XP_001238414	0	88
CDS_1941_transcript_6162	534	gi|58385944|ref|XP_314330.2|AGAP004861-PA [Anopheles gambiae str. PEST]	XP_314330	1.0089e-90	83
CDS_1942_transcript_6166	390	gi|347969961|ref|XP_309687.5|AGAP003481-PA [Anopheles gambiae str. PEST]	XP_309687	6.14876e-73	92
CDS_1943_transcript_6168	1209	gi|158293756|ref|XP_315097.4|AGAP004992-PA [Anopheles gambiae str. PEST]	XP_315097	0	97
CDS_1944_transcript_6170	798	gi|158292535|ref|XP_558472.3|AGAP005082-PA [Anopheles gambiae str. PEST]	XP_558472	3.78716e-171	99
CDS_1945_transcript_6172	939	gi|347972086|ref|XP_313835.5|AGAP004533-PA [Anopheles gambiae str. PEST]	XP_313835	0	95
CDS_1946_transcript_6175	303	gi|118777045|ref|XP_307312.2|Anopheles gambiae str. PEST AGAP012705-PA [Anopheles gambiae str. PEST]	XP_307312	1.22885e-63	98
CDS_1947_transcript_6178	483	gi|312382445|gb|EFR27906.1|hypothetical protein AND_04886 [Anopheles darlingi]	EFR27906	1.97468e-58	100
CDS_1948_transcript_6179	432	gi|157116642|ref|XP_001658590.1|ser/thr protein kinase-trb3 [Aedes aegypti]	XP_001658590	2.81383e-73	98
CDS_1949_transcript_6186	525	gi|158291027|ref|XP_312546.4|AGAP002406-PA [Anopheles gambiae str. PEST]	XP_312546	1.93834e-96	87
CDS_1950_transcript_6186	549	gi|158291025|ref|XP_312545.3|AGAP002407-PA [Anopheles gambiae str. PEST]	XP_312545	1.03243e-105	96
CDS_1951_transcript_6193	960	gi|158295748|ref|XP_001688857.1|AGAP006366-PE [Anopheles gambiae str. PEST]	XP_001688857	0	100
CDS_1952_transcript_6194	330	---Novel---
CDS_1953_transcript_6195	468	gi|158299381|ref|XP_319486.4|AGAP010289-PA [Anopheles gambiae str. PEST]	XP_319486	1.1874e-87	97
CDS_1954_transcript_6198	429	---Novel---
CDS_1955_transcript_6200	1887	gi|158297253|ref|XP_317518.4|AGAP007954-PA [Anopheles gambiae str. PEST]	XP_317518	0	85
CDS_1956_transcript_6201	1014	gi|118794452|ref|XP_321487.3|AGAP001611-PA [Anopheles gambiae str. PEST]	XP_321487	0	94
CDS_1957_transcript_6207	1005	gi|158299288|ref|XP_319404.4|AGAP010218-PA [Anopheles gambiae str. PEST]	XP_319404	0	97
CDS_1958_transcript_6209	672	gi|195450739|ref|XP_002072612.1|GK13698 [Drosophila willistoni]	XP_002072612	1.08206e-116	92
CDS_1959_transcript_6210	1017	gi|158293878|ref|XP_315213.4|AGAP004609-PA [Anopheles gambiae str. PEST]	XP_315213	0	87
CDS_1960_transcript_6223	1056	gi|57912281|ref|XP_553983.1|AGAP010081-PA [Anopheles gambiae str. PEST]	XP_553983	5.51412e-104	67
CDS_1961_transcript_6230	330	gi|347969635|ref|XP_319527.4|AGAP003302-PA [Anopheles gambiae str. PEST]	XP_319527	1.9473e-26	63
CDS_1962_transcript_6240	387	gi|158298974|ref|XP_319106.4|AGAP009970-PA [Anopheles gambiae str. PEST]	XP_319106	3.9986e-75	99
CDS_1963_transcript_6241	474	gi|170041760|ref|XP_001848620.1|zinc finger protein [Culex quinquefasciatus]	XP_001848620	1.79098e-83	87
CDS_1964_transcript_6247	1074	gi|158296878|ref|XP_317211.3|AGAP008258-PA [Anopheles gambiae str. PEST]	XP_317211	0	89
CDS_1965_transcript_6250	1074	gi|158296578|ref|XP_316961.4|AGAP008482-PA [Anopheles gambiae str. PEST]	XP_316961	2.35023e-71	79
CDS_1966_transcript_6251	429	gi|158296578|ref|XP_316961.4|AGAP008482-PA [Anopheles gambiae str. PEST]	XP_316961	3.95787e-50	85
CDS_1967_transcript_6252	1509	gi|58377743|ref|XP_309840.2|AGAP010865-PA [Anopheles gambiae str. PEST]	XP_309840	0	92
CDS_1968_transcript_6252	750	gi|158287963|ref|XP_309839.4|AGAP010866-PA [Anopheles gambiae str. PEST]	XP_309839	9.17333e-161	94
CDS_1969_transcript_6256	630	gi|158288270|ref|XP_310144.4|AGAP009546-PA [Anopheles gambiae str. PEST]	XP_310144	3.15355e-124	92
CDS_1970_transcript_6259	735	gi|347964633|ref|XP_316825.5|AGAP000855-PA [Anopheles gambiae str. PEST]	XP_316825	2.30248e-120	83
CDS_1971_transcript_6260	363	---Novel---
CDS_1972_transcript_6261	954	gi|347972219|ref|XP_315237.5|AGAP004591-PA [Anopheles gambiae str. PEST]	XP_315237	0	99
CDS_1973_transcript_6265	501	gi|158287035|ref|XP_309088.3|AGAP005297-PA [Anopheles gambiae str. PEST]	XP_309088	1.61547e-64	77
CDS_1974_transcript_6268	558	gi|158300590|ref|XP_320470.4|AGAP012054-PA [Anopheles gambiae str. PEST]	XP_320470	4.52242e-120	96
CDS_1975_transcript_6269	1380	gi|158289204|ref|XP_310955.4|AGAP000180-PA [Anopheles gambiae str. PEST]	XP_310955	0	96
CDS_1976_transcript_6269	936	gi|158289204|ref|XP_310955.4|AGAP000180-PA [Anopheles gambiae str. PEST]	XP_310955	0	96
CDS_1977_transcript_6277	1914	gi|347970382|ref|XP_313462.4|AGAP003680-PA [Anopheles gambiae str. PEST]	XP_313462	0	99
CDS_1978_transcript_6279	399	gi|158290767|ref|XP_312333.3|AGAP002603-PA [Anopheles gambiae str. PEST]	XP_312333	4.61832e-63	91
CDS_1979_transcript_6281	498	gi|158292075|ref|XP_313633.4|AGAP004352-PA [Anopheles gambiae str. PEST]	XP_313633	3.77273e-106	99
CDS_1980_transcript_6284	573	gi|158285328|ref|XP_308247.4|AGAP007625-PA [Anopheles gambiae str. PEST]	XP_308247	2.08554e-122	94
CDS_1981_transcript_6286	420	gi|158287195|ref|XP_309293.4|AGAP011357-PA [Anopheles gambiae str. PEST]	XP_309293	2.61636e-78	98
CDS_1982_transcript_6290	1032	gi|347969832|ref|XP_311688.5|AGAP003401-PA [Anopheles gambiae str. PEST]	XP_311688	9.60732e-173	81
CDS_1983_transcript_6291	648	gi|118777664|ref|XP_308204.3|AGAP007666-PA [Anopheles gambiae str. PEST]	XP_308204	6.84923e-155	99
CDS_1984_transcript_6295	1428	gi|157113604|ref|XP_001652018.1|vacuolar ATP synthase subunit h [Aedes aegypti]	XP_001652018	0	95
CDS_1985_transcript_6299	1359	gi|158285296|ref|XP_308231.4|AGAP007638-PA [Anopheles gambiae str. PEST]	XP_308231	0	96
CDS_1986_transcript_6302	1014	gi|312376797|gb|EFR23784.1|hypothetical protein AND_12248 [Anopheles darlingi]	EFR23784	0	93
CDS_1987_transcript_6307	1656	gi|158297600|ref|XP_317809.4|AGAP011492-PA [Anopheles gambiae str. PEST]	XP_317809	0	96
CDS_1988_transcript_6310	306	---Novel---
CDS_1989_transcript_6321	399	gi|158299978|ref|XP_001689224.1|AGAP009206-PA [Anopheles gambiae str. PEST]	XP_001689224	1.39541e-92	100
CDS_1990_transcript_6321	567	gi|158299976|ref|XP_319982.4|AGAP009205-PA [Anopheles gambiae str. PEST]	XP_319982	5.75255e-100	90
CDS_1991_transcript_6322	807	gi|158300745|ref|XP_320601.4|AGAP011932-PA [Anopheles gambiae str. PEST]	XP_320601	3.7353e-101	77
CDS_1992_transcript_6329	390	gi|158297293|ref|XP_317553.4|AGAP007928-PA [Anopheles gambiae str. PEST]	XP_317553	3.39277e-51	93
CDS_1993_transcript_6343	309	gi|158297134|ref|XP_001689033.1|AGAP008046-PA [Anopheles gambiae str. PEST]	XP_001689033	4.52028e-51	100
CDS_1994_transcript_6347	1359	gi|158297940|ref|XP_318067.4|AGAP004750-PA [Anopheles gambiae str. PEST]	XP_318067	0	95
CDS_1995_transcript_6352	1392	gi|158298622|ref|XP_318822.4|AGAP009737-PA [Anopheles gambiae str. PEST]	XP_318822	0	98
CDS_1996_transcript_6353	543	gi|347964312|ref|XP_311228.5|AGAP000698-PA [Anopheles gambiae str. PEST]	XP_311228	1.71583e-94	87
CDS_1997_transcript_6353	357	gi|347964312|ref|XP_311228.5|AGAP000698-PA [Anopheles gambiae str. PEST]	XP_311228	3.52809e-68	90
CDS_1998_transcript_6355	330	gi|158302225|ref|XP_321825.4|AGAP001320-PA [Anopheles gambiae str. PEST]	XP_321825	6.9995e-58	94
CDS_1999_transcript_6361	789	gi|158287475|ref|XP_309498.4|AGAP011149-PA [Anopheles gambiae str. PEST]	XP_309498	0	96
[truncated: 6,134 more rows]

## Sheet: Ac_OLF_30min PBM
Sequence name	Sequence length	Hit Description	Hit Accession	E-Value	Similarity
CDS_1_transcript_3	303	---Novel---
CDS_2_transcript_3	375	gi|347976440|ref|XP_003436498.1|AGAP003509-PE [Anopheles gambiae str. PEST]	XP_003436498	8.23006e-27	100
CDS_3_transcript_6	738	gi|158294534|ref|XP_315663.4|AGAP005645-PA [Anopheles gambiae str. PEST]	XP_315663	5.00893e-138	91
CDS_4_transcript_7	738	gi|158294534|ref|XP_315663.4|AGAP005645-PA [Anopheles gambiae str. PEST]	XP_315663	3.99618e-136	90
CDS_5_transcript_9	978	gi|158285041|ref|XP_308082.4|AGAP011053-PA [Anopheles gambiae str. PEST]	XP_308082	0	95
CDS_6_transcript_10	831	gi|158299254|ref|XP_319369.4|AGAP010191-PA [Anopheles gambiae str. PEST]	XP_319369	1.18268e-170	98
CDS_7_transcript_12	816	gi|347965420|ref|XP_003435758.1|AGAP012985-PA [Anopheles gambiae str. PEST]	XP_003435758	0	95
CDS_8_transcript_13	342	gi|158294642|ref|XP_315733.4|AGAP005716-PA [Anopheles gambiae str. PEST]	XP_315733	6.82803e-40	92
CDS_9_transcript_15	624	gi|158294124|ref|XP_315409.2|AGAP005400-PA [Anopheles gambiae str. PEST]	XP_315409	2.4965e-121	100
CDS_10_transcript_16	1188	gi|347969120|ref|XP_311836.5|AGAP003039-PA [Anopheles gambiae str. PEST]	XP_311836	0	96
CDS_11_transcript_16	456	gi|347969120|ref|XP_311836.5|AGAP003039-PA [Anopheles gambiae str. PEST]	XP_311836	1.4237e-78	99
CDS_12_transcript_19	951	gi|158295212|ref|XP_316083.3|AGAP006037-PA [Anopheles gambiae str. PEST]	XP_316083	1.35701e-83	98
CDS_13_transcript_22	1275	gi|347968729|ref|XP_003436276.1|AGAP002879-PC [Anopheles gambiae str. PEST]	XP_003436276	0	87
CDS_14_transcript_23	864	gi|118780557|ref|XP_001230739.1|AGAP009473-PA [Anopheles gambiae str. PEST]	XP_001230739	5.04101e-131	93
CDS_15_transcript_23	333	---Novel---
CDS_16_transcript_25	408	gi|347967928|ref|XP_312474.4|AGAP002465-PA [Anopheles gambiae str. PEST]	XP_312474	4.72268e-14	90
CDS_17_transcript_32	1131	gi|17530805|ref|NP_511052.1|actin 5C, isoform B [Drosophila melanogaster]	NP_511052	0	100
CDS_18_transcript_33	630	gi|158285443|ref|XP_001687892.1|AGAP007563-PA [Anopheles gambiae str. PEST]	XP_001687892	2.21742e-53	94
CDS_19_transcript_36	327	gi|158297239|ref|XP_317502.3|AGAP007968-PA [Anopheles gambiae str. PEST]	XP_317502	4.34299e-37	97
CDS_20_transcript_37	330	gi|312384389|gb|EFR29126.1|hypothetical protein AND_02163 [Anopheles darlingi]	EFR29126	1.28418e-10	89
CDS_21_transcript_46	726	gi|312375958|gb|EFR23191.1|hypothetical protein AND_13357 [Anopheles darlingi]	EFR23191	1.72065e-49	56
CDS_22_transcript_54	348	gi|19577381|emb|CAD27763.1|putative tachykinin receptor [Anopheles gambiae]	CAD27763	4.50573e-17	69
CDS_23_transcript_54	369	---Novel---
CDS_24_transcript_55	2610	gi|158296223|ref|XP_001688939.1|AGAP006645-PA [Anopheles gambiae str. PEST]	XP_001688939	0	89
CDS_25_transcript_56	504	gi|347968821|ref|XP_311995.4|AGAP002906-PA [Anopheles gambiae str. PEST]	XP_311995	7.84277e-116	99
CDS_26_transcript_58	1170	gi|31197673|ref|XP_307784.1|AGAP003277-PA [Anopheles gambiae str. PEST]	XP_307784	0	97
CDS_27_transcript_63	360	gi|158294632|ref|XP_315721.4|AGAP005712-PC [Anopheles gambiae str. PEST]	XP_315721	2.62301e-77	99
CDS_28_transcript_63	429	gi|158294628|ref|XP_315722.4|AGAP005712-PB [Anopheles gambiae str. PEST]	XP_315722	5.88432e-48	97
CDS_29_transcript_67	810	gi|118792332|ref|XP_320268.3|AGAP012271-PA [Anopheles gambiae str. PEST]	XP_320268	2.38341e-151	97
CDS_30_transcript_74	348	---Novel---
CDS_31_transcript_78	321	---Novel---
CDS_32_transcript_78	963	gi|158299835|ref|XP_553025.3|AGAP009104-PA [Anopheles gambiae str. PEST]	XP_553025	0	98
CDS_33_transcript_79	441	gi|118781575|ref|XP_311544.3|AGAP010405-PA [Anopheles gambiae str. PEST]	XP_311544	7.94525e-97	97
CDS_34_transcript_82	1089	gi|118781713|ref|XP_311821.3|AGAP003050-PA [Anopheles gambiae str. PEST]	XP_311821	0	91
CDS_35_transcript_86	507	gi|58385309|ref|XP_313849.2|AGAP004551-PA [Anopheles gambiae str. PEST]	XP_313849	7.18579e-107	96
CDS_36_transcript_89	1431	gi|158299950|ref|XP_319948.4|AGAP009182-PA [Anopheles gambiae str. PEST]	XP_319948	0	99
CDS_37_transcript_95	669	gi|118783961|ref|XP_313357.3|AGAP003599-PA [Anopheles gambiae str. PEST]	XP_313357	1.41801e-118	99
CDS_38_transcript_96	1710	gi|347968467|ref|XP_312183.4|AGAP002738-PA [Anopheles gambiae str. PEST]	XP_312183	0	94
CDS_39_transcript_97	618	gi|118791132|ref|XP_319581.3|AGAP008837-PA [Anopheles gambiae str. PEST]	XP_319581	2.94882e-143	97
CDS_40_transcript_98	1398	gi|347972913|ref|XP_317088.3|AGAP008364-PA [Anopheles gambiae str. PEST]	XP_317088	0	99
CDS_41_transcript_100	597	gi|158289793|ref|XP_559235.3|AGAP010725-PA [Anopheles gambiae str. PEST]	XP_559235	3.96037e-114	99
CDS_42_transcript_103	489	gi|158297039|ref|XP_317340.4|AGAP008116-PA [Anopheles gambiae str. PEST]	XP_317340	1.22129e-18	61
CDS_43_transcript_106	1230	gi|158288436|ref|XP_310298.6|AGAP003758-PA [Anopheles gambiae str. PEST]	XP_310298	0	91
CDS_44_transcript_107	396	gi|158292201|ref|XP_313760.4|AGAP004462-PA [Anopheles gambiae str. PEST]	XP_313760	4.15714e-58	98
CDS_45_transcript_108	1131	gi|157122933|ref|XP_001659963.1|actin [Aedes aegypti]	XP_001659963	0	100
CDS_46_transcript_108	336	---Novel---
CDS_47_transcript_108	1251	gi|157122933|ref|XP_001659963.1|actin [Aedes aegypti]	XP_001659963	0	100
CDS_48_transcript_109	474	gi|311707032|gb|ADQ01711.1|odorant binding protein 25 [Anopheles funestus]	ADQ01711	1.76798e-77	95
CDS_49_transcript_112	501	gi|58376369|ref|XP_308577.2|AGAP007208-PA [Anopheles gambiae str. PEST]	XP_308577	3.62473e-101	98
CDS_50_transcript_115	957	gi|158296986|ref|XP_317297.3|AGAP008165-PA [Anopheles gambiae str. PEST]	XP_317297	0	98
CDS_51_transcript_116	1812	gi|139538810|gb|ABO77954.1|NADPH-cytochrome P450 reductase [Anopheles funestus]	ABO77954	0	99
CDS_52_transcript_122	768	gi|58378027|ref|XP_308207.2|AGAP007663-PA [Anopheles gambiae str. PEST]	XP_308207	1.52666e-165	94
CDS_53_transcript_128	1428	gi|158298766|ref|XP_318928.4|AGAP009821-PA [Anopheles gambiae str. PEST]	XP_318928	0	89
CDS_54_transcript_131	528	gi|28396158|gb|AAO39756.1|putative antennal carrier protein TOL-2 [Anopheles gambiae]	AAO39756	2.06242e-110	95
CDS_55_transcript_132	702	gi|158285413|ref|XP_308295.3|AGAP007579-PA [Anopheles gambiae str. PEST]	XP_308295	1.14775e-141	93
CDS_56_transcript_137	300	---Novel---
CDS_57_transcript_137	3009	gi|347968691|ref|XP_003436267.1|AGAP002858-PC [Anopheles gambiae str. PEST]	XP_003436267	0	99
CDS_58_transcript_139	615	gi|31231736|ref|XP_318584.1|AGAP009572-PA [Anopheles gambiae str. PEST]	XP_318584	1.47783e-87	99
CDS_59_transcript_140	624	gi|158295294|ref|XP_316134.4|AGAP006080-PA [Anopheles gambiae str. PEST]	XP_316134	5.84228e-60	72
CDS_60_transcript_141	1158	gi|347970382|ref|XP_313462.4|AGAP003680-PA [Anopheles gambiae str. PEST]	XP_313462	0	100
CDS_61_transcript_146	942	gi|311707036|gb|ADQ01713.1|odorant binding protein 29 [Anopheles funestus]	ADQ01713	2.79553e-82	94
CDS_62_transcript_148	438	gi|311707012|gb|ADQ01701.1|odorant binding protein 1 [Anopheles funestus]	ADQ01701	1.19752e-94	95
CDS_63_transcript_150	345	gi|347965324|ref|XP_322055.4|AGAP001109-PA [Anopheles gambiae str. PEST]	XP_322055	2.09448e-71	97
CDS_64_transcript_157	699	gi|31199137|ref|XP_308516.1|AGAP007306-PA [Anopheles gambiae str. PEST]	XP_308516	3.05086e-167	100
CDS_65_transcript_158	1557	gi|145413647|gb|ABP68464.1|LRIM1 [Anopheles gambiae]	ABP68464	3.46016e-160	70
CDS_66_transcript_158	987	gi|145413693|gb|ABP68487.1|LRIM1 [Anopheles merus]	ABP68487	3.77661e-92	67
CDS_67_transcript_159	498	gi|158288718|ref|XP_001688294.1|AGAP000523-PA [Anopheles gambiae str. PEST]	XP_001688294	9.04008e-60	100
CDS_68_transcript_165	1242	gi|158292563|ref|XP_313980.4|AGAP005103-PA [Anopheles gambiae str. PEST]	XP_313980	0	94
CDS_69_transcript_165	333	gi|158292563|ref|XP_313980.4|AGAP005103-PA [Anopheles gambiae str. PEST]	XP_313980	5.45797e-30	95
CDS_70_transcript_168	912	gi|34392589|dbj|BAC82628.1|pol-like protein [Anopheles gambiae]	BAC82628	9.40297e-162	86
CDS_71_transcript_171	732	gi|347965934|ref|XP_321677.5|AGAP001449-PA [Anopheles gambiae str. PEST]	XP_321677	1.06654e-136	85
CDS_72_transcript_172	732	gi|347965934|ref|XP_321677.5|AGAP001449-PA [Anopheles gambiae str. PEST]	XP_321677	3.04286e-136	85
CDS_73_transcript_174	912	gi|158299329|ref|XP_319437.4|AGAP010246-PA [Anopheles gambiae str. PEST]	XP_319437	0	98
CDS_74_transcript_177	303	---Novel---
CDS_75_transcript_181	939	gi|58392406|ref|XP_319347.2|AGAP010173-PA [Anopheles gambiae str. PEST]	XP_319347	0	100
CDS_76_transcript_185	690	gi|58386582|ref|XP_314877.2|AGAP008757-PA [Anopheles gambiae str. PEST]	XP_314877	6.14676e-155	99
CDS_77_transcript_186	468	gi|158287159|ref|XP_309217.4|AGAP001023-PA [Anopheles gambiae str. PEST]	XP_309217	1.8287e-110	100
CDS_78_transcript_186	480	---Novel---
CDS_79_transcript_190	1152	gi|58392333|ref|XP_319289.2|AGAP010134-PA [Anopheles gambiae str. PEST]	XP_319289	0	99
CDS_80_transcript_191	333	---Novel---
CDS_81_transcript_193	507	gi|118782745|ref|XP_312471.3|AGAP002468-PA [Anopheles gambiae str. PEST]	XP_312471	8.93858e-71	99
CDS_82_transcript_195	600	gi|118780184|ref|XP_309986.3|AGAP009317-PA [Anopheles gambiae str. PEST]	XP_309986	1.17319e-136	98
CDS_83_transcript_196	819	gi|347967771|ref|XP_003436106.1|AGAP013481-PE [Anopheles gambiae str. PEST]	XP_003436106	2.31307e-122	95
CDS_84_transcript_196	372	gi|347967771|ref|XP_003436106.1|AGAP013481-PE [Anopheles gambiae str. PEST]	XP_003436106	6.09244e-32	95
CDS_85_transcript_200	393	gi|312385933|gb|EFR30321.1|hypothetical protein AND_23310 [Anopheles darlingi]	EFR30321	2.56003e-86	100
CDS_86_transcript_205	603	gi|118789559|ref|XP_317504.3|AGAP007966-PA [Anopheles gambiae str. PEST]	XP_317504	7.73446e-143	99
CDS_87_transcript_206	309	gi|312371747|gb|EFR19855.1|hypothetical protein AND_21707 [Anopheles darlingi]	EFR19855	9.36656e-64	100
CDS_88_transcript_207	543	gi|158297134|ref|XP_001689033.1|AGAP008046-PA [Anopheles gambiae str. PEST]	XP_001689033	5.89483e-55	93
CDS_89_transcript_209	1197	gi|58388502|ref|XP_316327.2|AGAP006263-PA [Anopheles gambiae str. PEST]	XP_316327	0	98
CDS_90_transcript_212	375	gi|158292579|ref|XP_313986.4|AGAP005109-PA [Anopheles gambiae str. PEST]	XP_313986	8.96592e-62	95
CDS_91_transcript_213	513	gi|347964857|ref|XP_003437158.1|AGAP000969-PE [Anopheles gambiae str. PEST]	XP_003437158	5.02893e-91	97
CDS_92_transcript_217	345	gi|307189285|gb|EFN73722.1|Putative uncharacterized protein FLJ37770 [Camponotus floridanus]	EFN73722	6.79533e-14	55
CDS_93_transcript_220	1758	gi|270008864|gb|EFA05312.1|hypothetical protein TcasGA2_TC015470 [Tribolium castaneum]	EFA05312	9.22257e-123	58
CDS_94_transcript_220	570	gi|270008864|gb|EFA05312.1|hypothetical protein TcasGA2_TC015470 [Tribolium castaneum]	EFA05312	4.18163e-47	72
CDS_95_transcript_221	954	gi|347971808|ref|XP_003436800.1|AGAP013338-PA [Anopheles gambiae str. PEST]	XP_003436800	0	98
CDS_96_transcript_226	1074	gi|347966341|ref|XP_001689334.2|AGAP001662-PA [Anopheles gambiae str. PEST]	XP_001689334	2.26949e-37	93
CDS_97_transcript_226	1524	gi|347966341|ref|XP_001689334.2|AGAP001662-PA [Anopheles gambiae str. PEST]	XP_001689334	2.77908e-133	89
CDS_98_transcript_227	501	gi|158287282|ref|XP_001688182.1|AGAP011301-PA [Anopheles gambiae str. PEST]	XP_001688182	8.15883e-88	90
CDS_99_transcript_227	831	gi|312380898|gb|EFR26772.1|hypothetical protein AND_06926 [Anopheles darlingi]	EFR26772	0	97
CDS_100_transcript_228	765	gi|158300659|ref|XP_320522.4|AGAP012010-PA [Anopheles gambiae str. PEST]	XP_320522	1.96121e-178	98
CDS_101_transcript_231	3258	gi|28569885|dbj|BAC57920.1|reverse transcriptase [Anopheles gambiae]	BAC57920	0	69
CDS_102_transcript_232	345	---Novel---
CDS_103_transcript_234	1050	gi|283630|pir||S27771RNA-directed DNA polymerase (EC 2.7.7.49) - African malaria mosquito transposon RT1 (fragment)	S27771	3.74916e-64	49
CDS_104_transcript_234	2463	gi|283630|pir||S27771RNA-directed DNA polymerase (EC 2.7.7.49) - African malaria mosquito transposon RT1 (fragment)	S27771	0	59
CDS_105_transcript_243	1590	gi|347972245|ref|XP_315228.5|AGAP004596-PA [Anopheles gambiae str. PEST]	XP_315228	0	99
CDS_106_transcript_246	300	---Novel---
CDS_107_transcript_246	378	---Novel---
CDS_108_transcript_247	393	gi|118789822|ref|XP_554773.2|AGAP011445-PA [Anopheles gambiae str. PEST]	XP_554773	1.43443e-49	90
CDS_109_transcript_255	381	---Novel---
CDS_110_transcript_255	1020	gi|158300946|ref|XP_320743.4|AGAP011767-PA [Anopheles gambiae str. PEST]	XP_320743	0	96
CDS_111_transcript_258	1737	gi|158295262|ref|XP_316114.4|AGAP006063-PA [Anopheles gambiae str. PEST]	XP_316114	0	86
CDS_112_transcript_260	2826	gi|158295580|ref|XP_316291.4|AGAP006225-PA [Anopheles gambiae str. PEST]	XP_316291	0	96
CDS_113_transcript_261	624	gi|347966247|ref|XP_321482.4|AGAP001617-PA [Anopheles gambiae str. PEST]	XP_321482	4.30197e-151	99
CDS_114_transcript_263	450	gi|557773919|ref|XP_005186610.1|PREDICTED: uncharacterized protein LOC101901265 [Musca domestica]	XP_005186610	7.14983e-22	89
CDS_115_transcript_268	309	gi|158292742|ref|XP_314099.3|AGAP005198-PA [Anopheles gambiae str. PEST]	XP_314099	5.59454e-45	86
CDS_116_transcript_273	459	gi|58381350|ref|XP_311181.2|AGAP000655-PA [Anopheles gambiae str. PEST]	XP_311181	6.31474e-89	100
CDS_117_transcript_274	420	gi|11596154|gb|AAG38507.1|AF273041_1glutathione transferase GST1-1 [Anopheles dirus]	AAG38507	3.04842e-80	97
CDS_118_transcript_279	303	---Novel---
CDS_119_transcript_279	1191	gi|158299526|ref|XP_001689197.1|AGAP008888-PA [Anopheles gambiae str. PEST]	XP_001689197	5.11529e-57	85
CDS_120_transcript_283	309	gi|118791575|ref|XP_319821.3|AGAP009072-PA [Anopheles gambiae str. PEST]	XP_319821	3.08814e-64	97
CDS_121_transcript_284	318	gi|158286587|ref|XP_308821.4|AGAP006936-PA [Anopheles gambiae str. PEST]	XP_308821	2.2324e-63	100
CDS_122_transcript_287	351	gi|307201585|gb|EFN81346.1|Histone-lysine N-methyltransferase SETMAR [Harpegnathos saltator]	EFN81346	2.71262e-24	70
CDS_123_transcript_289	1146	gi|347966693|ref|XP_001238449.2|AGAP001859-PA [Anopheles gambiae str. PEST]	XP_001238449	0	89
CDS_124_transcript_290	1230	gi|158289493|ref|XP_311208.4|AGAP000679-PA [Anopheles gambiae str. PEST]	XP_311208	0	98
CDS_125_transcript_291	687	gi|312381495|gb|EFR27233.1|hypothetical protein AND_06192 [Anopheles darlingi]	EFR27233	3.67161e-103	94
CDS_126_transcript_292	825	gi|1066807|gb|AAB05638.1|heat shock protein 82 [Anopheles albimanus]	AAB05638	3.36787e-152	97
CDS_127_transcript_293	414	gi|158286538|ref|XP_308797.3|AGAP006961-PA [Anopheles gambiae str. PEST]	XP_308797	3.53069e-61	94
CDS_128_transcript_298	402	gi|118793080|ref|XP_320670.3|AGAP011849-PA [Anopheles gambiae str. PEST]	XP_320670	1.73267e-71	100
CDS_129_transcript_301	1182	gi|156535770|gb|ABU80017.1|GNBP-B1 [Anopheles quadriannulatus]	ABU80017	0	95
CDS_130_transcript_302	738	gi|118777073|ref|XP_307380.3|Anopheles gambiae str. PEST AGAP012703-PA [Anopheles gambiae str. PEST]	XP_307380	2.67133e-157	93
CDS_131_transcript_304	1434	gi|158300600|ref|XP_320478.4|AGAP012048-PA [Anopheles gambiae str. PEST]	XP_320478	0	100
CDS_132_transcript_307	453	gi|347970483|ref|XP_003436586.1|AGAP003725-PB [Anopheles gambiae str. PEST]	XP_003436586	1.46378e-61	100
CDS_133_transcript_314	321	---Novel---
CDS_134_transcript_316	2487	gi|159574|gb|AAA29354.1|reverse transcriptase-like protein, partial [Aedes aegypti]	AAA29354	0	58
CDS_135_transcript_317	1200	gi|158294103|ref|XP_315397.4|AGAP005387-PA [Anopheles gambiae str. PEST]	XP_315397	0	91
CDS_136_transcript_318	711	gi|270003072|gb|EEZ99519.1|hypothetical protein TcasGA2_TC000100 [Tribolium castaneum]	EEZ99519	5.31186e-85	88
CDS_137_transcript_321	450	gi|254939725|gb|ACT88125.1|AT15141p [Drosophila melanogaster]	ACT88125	5.14485e-101	100
CDS_138_transcript_322	846	gi|31207639|ref|XP_312786.1|AGAP003098-PA [Anopheles gambiae str. PEST]	XP_312786	0	99
CDS_139_transcript_322	1281	gi|58383773|ref|XP_312785.2|AGAP003097-PA [Anopheles gambiae str. PEST]	XP_312785	0	84
CDS_140_transcript_323	342	gi|158294869|ref|XP_315870.4|AGAP005845-PA [Anopheles gambiae str. PEST]	XP_315870	1.66368e-63	98
CDS_141_transcript_326	951	gi|403183237|gb|EJY57950.1|AAEL017475-PA [Aedes aegypti]	EJY57950	3.08112e-29	53
CDS_142_transcript_330	333	gi|58388730|ref|XP_316499.2|AGAP006459-PA [Anopheles gambiae str. PEST]	XP_316499	8.88312e-74	100
CDS_143_transcript_331	579	gi|530574018|ref|XP_005281421.1|PREDICTED: tigger transposable element-derived protein 1-like isoform X1 [Chrysemys picta bellii]	XP_005281421	5.58812e-52	67
CDS_144_transcript_332	336	---Novel---
CDS_145_transcript_336	462	gi|347967490|ref|XP_307919.5|AGAP002262-PA [Anopheles gambiae str. PEST]	XP_307919	2.05083e-91	97
CDS_146_transcript_337	387	---Novel---
CDS_147_transcript_338	2520	gi|28569879|dbj|BAC57916.1|reverse transcriptase [Anopheles gambiae]	BAC57916	0	74
CDS_148_transcript_343	393	gi|158300875|ref|XP_320686.4|AGAP011829-PA [Anopheles gambiae str. PEST]	XP_320686	5.9942e-69	97
CDS_149_transcript_346	678	gi|347965302|ref|XP_551751.2|AGAP001096-PA [Anopheles gambiae str. PEST]	XP_551751	3.97037e-92	79
CDS_150_transcript_346	438	---Novel---
CDS_151_transcript_348	1434	gi|158299554|ref|XP_319650.4|AGAP008904-PA [Anopheles gambiae str. PEST]	XP_319650	0	98
CDS_152_transcript_351	951	gi|158285816|ref|XP_001687952.1|AGAP007355-PA [Anopheles gambiae str. PEST]	XP_001687952	0	93
CDS_153_transcript_354	582	---Novel---
CDS_154_transcript_363	342	gi|347969471|ref|XP_312916.5|AGAP003209-PA [Anopheles gambiae str. PEST]	XP_312916	2.17642e-29	88
CDS_155_transcript_364	390	---Novel---
CDS_156_transcript_367	1884	gi|158287461|ref|XP_309488.4|AGAP011161-PA [Anopheles gambiae str. PEST]	XP_309488	0	99
CDS_157_transcript_369	690	gi|312381528|gb|EFR27259.1|hypothetical protein AND_06163 [Anopheles darlingi]	EFR27259	4.46659e-135	91
CDS_158_transcript_371	1437	gi|118782595|ref|XP_312379.3|AGAP002560-PA [Anopheles gambiae str. PEST]	XP_312379	0	98
CDS_159_transcript_372	324	gi|58386971|ref|XP_315204.2|AGAP004616-PA [Anopheles gambiae str. PEST]	XP_315204	9.88633e-67	97
CDS_160_transcript_378	396	gi|77168480|gb|ABA63177.1|hexokinase [Anopheles arabiensis]	ABA63177	4.53449e-72	100
CDS_161_transcript_379	333	---Novel---
CDS_162_transcript_387	696	gi|158296184|ref|XP_316655.4|AGAP006625-PA [Anopheles gambiae str. PEST]	XP_316655	2.10452e-165	99
CDS_163_transcript_388	579	gi|158297778|ref|XP_001238010.2|AGAP011363-PA [Anopheles gambiae str. PEST]	XP_001238010	3.95523e-140	100
CDS_164_transcript_391	447	gi|158300501|ref|XP_320405.4|AGAP012126-PA [Anopheles gambiae str. PEST]	XP_320405	4.55995e-83	98
CDS_165_transcript_392	747	gi|374720894|gb|AEZ67833.1|AGAP013533-PA [Anopheles stephensi]	AEZ67833	1.62018e-175	98
CDS_166_transcript_393	747	gi|374720894|gb|AEZ67833.1|AGAP013533-PA [Anopheles stephensi]	AEZ67833	1.62018e-175	98
CDS_167_transcript_394	921	gi|158297865|ref|XP_318027.4|AGAP004785-PA [Anopheles gambiae str. PEST]	XP_318027	3.77894e-161	87
CDS_168_transcript_399	330	---Novel---
CDS_169_transcript_404	3402	gi|28569855|dbj|BAC57900.1|reverse transcriptase [Anopheles gambiae]	BAC57900	0	71
CDS_170_transcript_404	957	gi|28569855|dbj|BAC57900.1|reverse transcriptase [Anopheles gambiae]	BAC57900	5.70073e-127	68
CDS_171_transcript_408	777	gi|158285517|ref|XP_564732.2|AGAP007525-PA [Anopheles gambiae str. PEST]	XP_564732	6.8599e-99	87
CDS_172_transcript_410	630	gi|118776988|ref|XP_307208.3|AGAP011522-PA [Anopheles gambiae str. PEST]	XP_307208	3.53352e-67	72
CDS_173_transcript_410	516	gi|158284506|ref|XP_307209.4|AGAP011521-PA [Anopheles gambiae str. PEST]	XP_307209	1.14861e-50	88
CDS_174_transcript_411	303	---Novel---
CDS_175_transcript_411	663	gi|58396588|ref|XP_322009.2|AGAP001151-PA [Anopheles gambiae str. PEST]	XP_322009	2.25159e-157	99
CDS_176_transcript_418	327	gi|118793159|ref|XP_320715.3|AGAP011800-PA [Anopheles gambiae str. PEST]	XP_320715	1.25638e-41	80
CDS_177_transcript_422	498	gi|347969832|ref|XP_311688.5|AGAP003401-PA [Anopheles gambiae str. PEST]	XP_311688	1.61921e-96	88
CDS_178_transcript_424	546	gi|58381477|ref|XP_311275.2|AGAP000739-PA [Anopheles gambiae str. PEST]	XP_311275	5.01425e-111	100
CDS_179_transcript_425	1641	gi|347967890|ref|XP_312496.4|AGAP002451-PA [Anopheles gambiae str. PEST]	XP_312496	0	95
CDS_180_transcript_427	750	gi|118786445|ref|XP_315431.3|AGAP005423-PA [Anopheles gambiae str. PEST]	XP_315431	5.61104e-168	99
CDS_181_transcript_431	564	gi|347968558|ref|XP_312126.5|AGAP002790-PA [Anopheles gambiae str. PEST]	XP_312126	1.77237e-65	100
CDS_182_transcript_432	747	gi|57971398|ref|XP_564587.1|AGAP007643-PB [Anopheles gambiae str. PEST]	XP_564587	2.96108e-169	100
CDS_183_transcript_436	3639	gi|125901787|gb|ABN58714.1|pol-like protein [Biomphalaria glabrata]	ABN58714	3.7315e-113	45
CDS_184_transcript_438	513	gi|347967846|ref|XP_003436122.1|AGAP002428-PB [Anopheles gambiae str. PEST]	XP_003436122	1.87878e-113	97
CDS_185_transcript_449	354	gi|347964290|ref|XP_003437060.1|AGAP013028-PA [Anopheles gambiae str. PEST]	XP_003437060	3.15434e-24	93
CDS_186_transcript_450	342	---Novel---
CDS_187_transcript_451	999	gi|158287933|ref|XP_309807.4|AGAP010887-PA [Anopheles gambiae str. PEST]	XP_309807	5.79566e-93	86
CDS_188_transcript_452	1218	gi|459183012|ref|XP_002127697.2|PREDICTED: tubulin alpha chain, testis-specific-like [Ciona intestinalis]	XP_002127697	0	99
CDS_189_transcript_452	1275	gi|459183012|ref|XP_002127697.2|PREDICTED: tubulin alpha chain, testis-specific-like [Ciona intestinalis]	XP_002127697	0	99
CDS_190_transcript_453	1353	gi|66535209|ref|XP_623220.1|PREDICTED: tubulin alpha-1 chain-like [Apis mellifera]	XP_623220	0	99
CDS_191_transcript_456	339	gi|158289022|ref|XP_310820.4|AGAP000304-PA [Anopheles gambiae str. PEST]	XP_310820	2.11968e-71	97
CDS_192_transcript_459	312	gi|312377508|gb|EFR24322.1|hypothetical protein AND_11178 [Anopheles darlingi]	EFR24322	6.78352e-13	88
CDS_193_transcript_460	708	gi|158285903|ref|XP_308520.4|AGAP007303-PA [Anopheles gambiae str. PEST]	XP_308520	9.12088e-130	93
CDS_194_transcript_462	705	gi|158288500|ref|XP_310372.3|AGAP003810-PA [Anopheles gambiae str. PEST]	XP_310372	5.88647e-136	99
CDS_195_transcript_463	333	gi|312383631|gb|EFR28643.1|hypothetical protein AND_03134 [Anopheles darlingi]	EFR28643	1.74276e-62	96
CDS_196_transcript_464	879	gi|312375556|gb|EFR22909.1|hypothetical protein AND_14018 [Anopheles darlingi]	EFR22909	1.77747e-150	86
CDS_197_transcript_465	585	gi|312375556|gb|EFR22909.1|hypothetical protein AND_14018 [Anopheles darlingi]	EFR22909	3.28422e-62	70
CDS_198_transcript_467	300	gi|158298506|ref|XP_318676.3|AGAP009642-PA [Anopheles gambiae str. PEST]	XP_318676	3.18764e-49	100
CDS_199_transcript_468	1278	gi|158289934|ref|XP_311551.4|AGAP010398-PA [Anopheles gambiae str. PEST]	XP_311551	0	95
CDS_200_transcript_469	402	gi|347967470|ref|XP_307929.5|AGAP002253-PA [Anopheles gambiae str. PEST]	XP_307929	1.16864e-80	98
CDS_201_transcript_472	324	---Novel---
CDS_202_transcript_473	1611	gi|118784054|ref|XP_313425.3|AGAP003652-PA [Anopheles gambiae str. PEST]	XP_313425	0	97
CDS_203_transcript_478	321	---Novel---
CDS_204_transcript_479	447	gi|158284648|ref|XP_001687816.1|Anopheles gambiae str. PEST AGAP012714-PA [Anopheles gambiae str. PEST]	XP_001687816	7.13248e-78	97
CDS_205_transcript_482	1056	gi|118780947|ref|XP_311184.3|AGAP000658-PA [Anopheles gambiae str. PEST]	XP_311184	1.44563e-172	90
CDS_206_transcript_491	1380	gi|347967385|ref|XP_307979.4|AGAP002203-PA [Anopheles gambiae str. PEST]	XP_307979	0	76
CDS_207_transcript_493	588	gi|118778235|ref|XP_308532.3|AGAP007287-PA [Anopheles gambiae str. PEST]	XP_308532	5.21672e-121	91
CDS_208_transcript_494	405	gi|347971779|ref|XP_313655.5|AGAP004372-PA [Anopheles gambiae str. PEST]	XP_313655	2.13486e-90	100
CDS_209_transcript_500	741	gi|347965707|ref|XP_003435806.1|AGAP013389-PA [Anopheles gambiae str. PEST]	XP_003435806	6.14203e-31	57
CDS_210_transcript_501	2496	gi|374720903|gb|AEZ67839.1|AGAP002757-PA [Anopheles stephensi]	AEZ67839	0	92
CDS_211_transcript_503	1038	gi|119114210|ref|XP_319120.2|AGAP009982-PA [Anopheles gambiae str. PEST]	XP_319120	7.11045e-142	85
CDS_212_transcript_503	321	gi|119114210|ref|XP_319120.2|AGAP009982-PA [Anopheles gambiae str. PEST]	XP_319120	1.22755e-41	97
CDS_213_transcript_507	1671	gi|158297139|ref|XP_317418.4|AGAP008044-PA [Anopheles gambiae str. PEST]	XP_317418	0	93
CDS_214_transcript_510	852	---Novel---
CDS_215_transcript_518	336	gi|118784379|ref|XP_313696.3|AGAP004410-PA [Anopheles gambiae str. PEST]	XP_313696	5.09971e-46	77
CDS_216_transcript_520	333	---Novel---
CDS_217_transcript_522	474	gi|118781243|ref|XP_311358.3|AGAP010640-PA [Anopheles gambiae str. PEST]	XP_311358	2.11326e-71	97
CDS_218_transcript_523	477	gi|311707024|gb|ADQ01707.1|odorant binding protein 10 [Anopheles funestus]	ADQ01707	3.33584e-79	92
CDS_219_transcript_524	330	gi|157129438|ref|XP_001655386.1|cytoplasmic dynein light chain [Aedes aegypti]	XP_001655386	3.64334e-61	100
CDS_220_transcript_525	1608	gi|158290905|ref|XP_312441.4|AGAP002499-PA [Anopheles gambiae str. PEST]	XP_312441	0	98
CDS_221_transcript_526	348	gi|347964308|ref|XP_311226.4|AGAP000697-PA [Anopheles gambiae str. PEST]	XP_311226	1.99923e-14	82
CDS_222_transcript_531	492	---Novel---
CDS_223_transcript_532	891	gi|158285781|ref|XP_308459.4|AGAP007374-PA [Anopheles gambiae str. PEST]	XP_308459	0	93
CDS_224_transcript_534	2334	gi|158290721|ref|XP_312290.4|AGAP002638-PA [Anopheles gambiae str. PEST]	XP_312290	0	98
CDS_225_transcript_536	318	---Novel---
CDS_226_transcript_540	330	gi|158295268|ref|XP_556756.3|AGAP006067-PA [Anopheles gambiae str. PEST]	XP_556756	4.16807e-46	92
CDS_227_transcript_542	729	gi|158288082|ref|XP_309959.3|AGAP011549-PA [Anopheles gambiae str. PEST]	XP_309959	3.65616e-103	78
CDS_228_transcript_543	741	gi|158288082|ref|XP_309959.3|AGAP011549-PA [Anopheles gambiae str. PEST]	XP_309959	3.3467e-103	79
CDS_229_transcript_551	375	gi|58385914|ref|XP_314306.2|AGAP004880-PB [Anopheles gambiae str. PEST]	XP_314306	4.40623e-18	100
CDS_230_transcript_553	531	gi|347968433|ref|XP_563419.3|AGAP002724-PA [Anopheles gambiae str. PEST]	XP_563419	8.08603e-15	76
CDS_231_transcript_555	387	gi|347971690|ref|XP_001237512.2|AGAP004316-PA [Anopheles gambiae str. PEST]	XP_001237512	5.00071e-40	81
CDS_232_transcript_556	624	gi|158298038|ref|XP_554647.3|AGAP004707-PC [Anopheles gambiae str. PEST]	XP_554647	3.50322e-66	91
CDS_233_transcript_557	2649	gi|1079026|pir||B56679probable reverse transcriptase - house mosquito	B56679	0	58
CDS_234_transcript_558	315	gi|347970075|ref|XP_001230917.2|AGAP003538-PA [Anopheles gambiae str. PEST]	XP_001230917	6.23309e-55	100
CDS_235_transcript_559	1122	gi|432431|gb|AAA53489.1|putative reverse transcriptase [Anopheles gambiae]	AAA53489	1.98304e-95	69
CDS_236_transcript_562	465	gi|347971640|ref|XP_003436776.1|AGAP013168-PA [Anopheles gambiae str. PEST]	XP_003436776	1.21351e-102	98
CDS_237_transcript_569	969	gi|158292713|ref|XP_314073.4|AGAP005177-PA [Anopheles gambiae str. PEST]	XP_314073	0	87
CDS_238_transcript_569	1053	gi|119113830|ref|XP_314074.3|AGAP005178-PA [Anopheles gambiae str. PEST]	XP_314074	0	87
CDS_239_transcript_571	381	---Novel---
CDS_240_transcript_572	972	gi|347963441|ref|XP_003436947.1|AGAP000243-PB [Anopheles gambiae str. PEST]	XP_003436947	4.92407e-151	81
CDS_241_transcript_575	489	gi|158290199|ref|XP_311779.4|AGAP001056-PA [Anopheles gambiae str. PEST]	XP_311779	5.87273e-106	99
CDS_242_transcript_576	1020	gi|158300877|ref|XP_001689282.1|AGAP011828-PA [Anopheles gambiae str. PEST]	XP_001689282	0	96
CDS_243_transcript_577	708	gi|347964766|ref|XP_003437139.1|AGAP013495-PA [Anopheles gambiae str. PEST]	XP_003437139	4.90441e-44	58
CDS_244_transcript_579	324	gi|312376356|gb|EFR23465.1|hypothetical protein AND_12827 [Anopheles darlingi]	EFR23465	1.94011e-21	76
CDS_245_transcript_582	681	gi|31207169|ref|XP_312551.1|AGAP002401-PA [Anopheles gambiae str. PEST]	XP_312551	1.08199e-127	98
CDS_246_transcript_598	315	gi|312372276|gb|EFR20274.1|hypothetical protein AND_20379 [Anopheles darlingi]	EFR20274	3.69761e-43	90
CDS_247_transcript_605	564	gi|158300271|ref|XP_551886.3|AGAP012305-PA [Anopheles gambiae str. PEST]	XP_551886	6.22394e-14	100
CDS_248_transcript_608	2205	gi|6635955|gb|AAF20019.1|AF134900_2pol-like protein [Aedes aegypti]	AAF20019	1.393e-127	56
CDS_249_transcript_608	1191	gi|6635955|gb|AAF20019.1|AF134900_2pol-like protein [Aedes aegypti]	AAF20019	4.84505e-50	48
CDS_250_transcript_609	516	gi|158287021|ref|XP_309081.4|AGAP005292-PA [Anopheles gambiae str. PEST]	XP_309081	5.46044e-80	93
CDS_251_transcript_611	1098	gi|347967828|ref|XP_003436120.1|AGAP012957-PA [Anopheles gambiae str. PEST]	XP_003436120	0	94
CDS_252_transcript_616	1209	gi|118792927|ref|XP_320583.3|AGAP011948-PA [Anopheles gambiae str. PEST]	XP_320583	0	91
CDS_253_transcript_617	321	---Novel---
CDS_254_transcript_617	396	gi|158294276|ref|XP_001688670.1|AGAP005507-PB [Anopheles gambiae str. PEST]	XP_001688670	7.74446e-31	98
CDS_255_transcript_621	450	gi|158301029|ref|XP_320804.4|AGAP011706-PA [Anopheles gambiae str. PEST]	XP_320804	2.9349e-78	95
CDS_256_transcript_627	531	gi|158289959|ref|XP_559074.3|AGAP010382-PA [Anopheles gambiae str. PEST]	XP_559074	1.36261e-68	92
CDS_257_transcript_630	1017	gi|31208765|ref|XP_313349.1|AGAP003592-PA [Anopheles gambiae str. PEST]	XP_313349	0	99
CDS_258_transcript_630	948	gi|31208765|ref|XP_313349.1|AGAP003592-PA [Anopheles gambiae str. PEST]	XP_313349	0	99
CDS_259_transcript_635	825	gi|118788014|ref|XP_316444.3|AGAP006410-PB [Anopheles gambiae str. PEST]	XP_316444	3.41052e-109	94
CDS_260_transcript_636	540	gi|118788014|ref|XP_316444.3|AGAP006410-PB [Anopheles gambiae str. PEST]	XP_316444	5.51372e-66	93
CDS_261_transcript_640	1035	gi|158286766|ref|XP_001688136.1|AGAP006835-PA [Anopheles gambiae str. PEST]	XP_001688136	1.6212e-101	80
CDS_262_transcript_649	321	---Novel---
CDS_263_transcript_652	468	gi|157110304|ref|XP_001651043.1|heterogeneous nuclear ribonucleoprotein [Aedes aegypti]	XP_001651043	2.3432e-17	100
CDS_264_transcript_656	879	gi|158292411|ref|XP_001688470.1|AGAP005032-PA [Anopheles gambiae str. PEST]	XP_001688470	1.50719e-117	81
CDS_265_transcript_661	885	gi|158291187|ref|XP_312665.4|AGAP002306-PA [Anopheles gambiae str. PEST]	XP_312665	6.11815e-142	93
CDS_266_transcript_662	336	---Novel---
CDS_267_transcript_666	300	gi|312383441|gb|EFR28530.1|hypothetical protein AND_03438 [Anopheles darlingi]	EFR28530	8.29866e-21	100
CDS_268_transcript_680	957	gi|118777462|ref|XP_308086.3|AGAP011050-PA [Anopheles gambiae str. PEST]	XP_308086	0	96
CDS_269_transcript_682	438	---Novel---
CDS_270_transcript_684	306	gi|31204951|ref|XP_311424.1|AGAP010711-PA [Anopheles gambiae str. PEST]	XP_311424	2.46418e-51	97
CDS_271_transcript_684	513	gi|31204951|ref|XP_311424.1|AGAP010711-PA [Anopheles gambiae str. PEST]	XP_311424	6.57238e-93	97
CDS_272_transcript_684	375	gi|31204951|ref|XP_311424.1|AGAP010711-PA [Anopheles gambiae str. PEST]	XP_311424	1.56068e-64	91
CDS_273_transcript_686	927	gi|312371239|gb|EFR19476.1|hypothetical protein AND_22366 [Anopheles darlingi]	EFR19476	0	95
CDS_274_transcript_691	1476	gi|158300147|ref|XP_551775.3|AGAP012407-PA [Anopheles gambiae str. PEST]	XP_551775	0	99
CDS_275_transcript_692	828	gi|58392791|ref|XP_319630.2|AGAP008883-PA [Anopheles gambiae str. PEST]	XP_319630	3.12032e-132	95
CDS_276_transcript_696	645	gi|118781107|ref|XP_001230789.1|AGAP000743-PA [Anopheles gambiae str. PEST]	XP_001230789	1.21766e-40	53
CDS_277_transcript_696	303	gi|347964420|ref|XP_003437087.1|AGAP013043-PA [Anopheles gambiae str. PEST]	XP_003437087	1.34492e-42	75
CDS_278_transcript_698	651	gi|119393795|gb|ABL74413.1|Rab5 [Anopheles gambiae]	ABL74413	7.65442e-155	99
CDS_279_transcript_701	2019	gi|158300921|ref|XP_320718.4|AGAP011798-PA [Anopheles gambiae str. PEST]	XP_320718	0	96
CDS_280_transcript_706	1173	gi|347967694|ref|XP_312593.4|AGAP002356-PA [Anopheles gambiae str. PEST]	XP_312593	0	99
CDS_281_transcript_711	309	gi|118781461|ref|XP_311483.3|AGAP010464-PA [Anopheles gambiae str. PEST]	XP_311483	8.38394e-54	94
CDS_282_transcript_721	1089	gi|158287266|ref|XP_309340.4|AGAP011309-PA [Anopheles gambiae str. PEST]	XP_309340	2.08281e-143	81
CDS_283_transcript_727	432	gi|158288388|ref|XP_310252.6|AGAP003722-PA [Anopheles gambiae str. PEST]	XP_310252	1.68644e-93	98
CDS_284_transcript_728	1050	gi|347970174|ref|XP_313339.4|AGAP003586-PA [Anopheles gambiae str. PEST]	XP_313339	0	99
CDS_285_transcript_729	405	gi|347970176|ref|XP_003436531.1|AGAP013333-PA [Anopheles gambiae str. PEST]	XP_003436531	3.23881e-92	100
CDS_286_transcript_730	1035	gi|347970176|ref|XP_003436531.1|AGAP013333-PA [Anopheles gambiae str. PEST]	XP_003436531	0	97
CDS_287_transcript_735	615	gi|347969435|ref|XP_312888.5|AGAP003191-PA [Anopheles gambiae str. PEST]	XP_312888	2.79239e-143	99
CDS_288_transcript_737	3591	gi|21064465|gb|AAM29462.1|RE36839p [Drosophila melanogaster]	AAM29462	2.55203e-164	63
CDS_289_transcript_739	384	---Novel---
CDS_290_transcript_742	1521	gi|158299520|ref|XP_319631.4|AGAP008884-PA [Anopheles gambiae str. PEST]	XP_319631	0	88
CDS_291_transcript_749	672	---Novel---
CDS_292_transcript_753	393	gi|347969725|ref|XP_314243.4|AGAP003344-PA [Anopheles gambiae str. PEST]	XP_314243	7.47579e-90	100
CDS_293_transcript_754	306	gi|114864955|gb|ABI83788.1|anophelin-like funestolin [Anopheles funestus]	ABI83788	1.21014e-23	76
CDS_294_transcript_758	1122	gi|158285659|ref|XP_001687924.1|AGAP007454-PA [Anopheles gambiae str. PEST]	XP_001687924	6.64165e-145	77
CDS_295_transcript_762	408	gi|118779559|ref|XP_001237219.1|AGAP011280-PA [Anopheles gambiae str. PEST]	XP_001237219	2.5843e-34	86
CDS_296_transcript_771	717	gi|347971857|ref|XP_313705.5|AGAP004422-PA [Anopheles gambiae str. PEST]	XP_313705	4.73674e-123	100
CDS_297_transcript_773	591	gi|158288380|ref|XP_310249.3|AGAP003719-PA [Anopheles gambiae str. PEST]	XP_310249	7.46302e-130	98
CDS_298_transcript_777	855	gi|158294496|ref|XP_315640.4|AGAP005626-PA [Anopheles gambiae str. PEST]	XP_315640	1.6934e-19	85
CDS_299_transcript_782	561	gi|347965109|ref|XP_317977.5|AGAP001084-PA [Anopheles gambiae str. PEST]	XP_317977	7.32561e-106	94
CDS_300_transcript_783	903	gi|158288521|ref|XP_310395.6|AGAP003834-PA [Anopheles gambiae str. PEST]	XP_310395	5.4451e-143	83
CDS_301_transcript_786	1545	gi|58389745|ref|XP_317251.2|AGAP008219-PA [Anopheles gambiae str. PEST]	XP_317251	0	92
CDS_302_transcript_791	555	gi|118782288|ref|XP_312171.3|AGAP002754-PA [Anopheles gambiae str. PEST]	XP_312171	3.88961e-90	97
CDS_303_transcript_795	342	gi|118777370|ref|XP_307884.3|AGAP002293-PA [Anopheles gambiae str. PEST]	XP_307884	9.5455e-54	91
CDS_304_transcript_800	801	gi|347972913|ref|XP_317088.3|AGAP008364-PA [Anopheles gambiae str. PEST]	XP_317088	5.42718e-163	96
CDS_305_transcript_801	537	gi|347963583|ref|XP_310808.5|AGAP000313-PA [Anopheles gambiae str. PEST]	XP_310808	1.37644e-98	89
CDS_306_transcript_802	327	gi|31202411|ref|XP_310154.1|AGAP009537-PA [Anopheles gambiae str. PEST]	XP_310154	2.72848e-73	100
CDS_307_transcript_803	840	gi|118789882|ref|XP_317882.3|AGAP011423-PA [Anopheles gambiae str. PEST]	XP_317882	0	98
CDS_308_transcript_805	894	gi|170051917|ref|XP_001861984.1|conserved hypothetical protein [Culex quinquefasciatus]	XP_001861984	4.21243e-159	84
CDS_309_transcript_823	513	gi|158289455|ref|XP_311180.4|AGAP000654-PA [Anopheles gambiae str. PEST]	XP_311180	6.08468e-72	96
CDS_310_transcript_824	1113	gi|158297500|ref|XP_317729.4|AGAP007786-PA [Anopheles gambiae str. PEST]	XP_317729	0	99
CDS_311_transcript_826	462	gi|170059872|ref|XP_001865551.1|predicted protein [Culex quinquefasciatus]	XP_001865551	2.5893e-58	91
CDS_312_transcript_833	342	gi|118781243|ref|XP_311358.3|AGAP010640-PA [Anopheles gambiae str. PEST]	XP_311358	7.54941e-52	97
CDS_313_transcript_836	345	---Novel---
CDS_314_transcript_841	828	gi|158300014|ref|XP_320019.4|AGAP009241-PA [Anopheles gambiae str. PEST]	XP_320019	1.82183e-151	91
CDS_315_transcript_843	387	gi|347968320|ref|XP_312256.5|AGAP002668-PA [Anopheles gambiae str. PEST]	XP_312256	9.10731e-60	80
CDS_316_transcript_845	453	gi|158293270|ref|XP_001231024.2|AGAP004680-PA [Anopheles gambiae str. PEST]	XP_001231024	1.74485e-55	88
CDS_317_transcript_849	999	gi|58391523|ref|XP_318655.2|AGAP009623-PA [Anopheles gambiae str. PEST]	XP_318655	0	99
CDS_318_transcript_849	1071	gi|58391523|ref|XP_318655.2|AGAP009623-PA [Anopheles gambiae str. PEST]	XP_318655	0	99
CDS_319_transcript_850	1281	gi|158298823|ref|XP_318978.3|AGAP009863-PA [Anopheles gambiae str. PEST]	XP_318978	0	97
CDS_320_transcript_856	321	---Novel---
CDS_321_transcript_858	1278	gi|58385719|ref|XP_314156.2|AGAP005246-PD [Anopheles gambiae str. PEST]	XP_314156	0	93
CDS_322_transcript_860	1215	gi|158286246|ref|XP_001237115.2|AGAP007118-PA [Anopheles gambiae str. PEST]	XP_001237115	7.51407e-140	70
CDS_323_transcript_864	438	---Novel---
CDS_324_transcript_868	498	gi|345496983|ref|XP_003427870.1|PREDICTED: ankyrin repeat and KH domain-containing protein mask-like [Nasonia vitripennis]	XP_003427870	5.40367e-88	97
CDS_325_transcript_868	1767	gi|347970044|ref|XP_562353.4|AGAP003519-PA [Anopheles gambiae str. PEST]	XP_562353	2.0338e-121	99
CDS_326_transcript_868	309	gi|347970044|ref|XP_562353.4|AGAP003519-PA [Anopheles gambiae str. PEST]	XP_562353	7.31411e-19	95
CDS_327_transcript_869	1059	gi|347964052|ref|XP_003437028.1|AGAP000562-PC [Anopheles gambiae str. PEST]	XP_003437028	0	98
CDS_328_transcript_869	1746	gi|347964050|ref|XP_310518.5|AGAP000562-PA [Anopheles gambiae str. PEST]	XP_310518	0	99
CDS_329_transcript_870	1731	gi|158300873|ref|XP_320685.3|AGAP011830-PA [Anopheles gambiae str. PEST]	XP_320685	0	97
CDS_330_transcript_873	585	gi|158296649|ref|XP_317001.4|AGAP008439-PA [Anopheles gambiae str. PEST]	XP_317001	3.3555e-62	88
CDS_331_transcript_874	393	gi|347970274|ref|XP_313397.5|AGAP003633-PA [Anopheles gambiae str. PEST]	XP_313397	2.25646e-22	66
CDS_332_transcript_876	603	gi|58393877|ref|XP_320365.2|AGAP012168-PA [Anopheles gambiae str. PEST]	XP_320365	2.23647e-121	100
CDS_333_transcript_882	507	gi|347970718|ref|XP_003436630.1|AGAP003827-PB [Anopheles gambiae str. PEST]	XP_003436630	8.16809e-65	98
CDS_334_transcript_883	729	gi|158287473|ref|XP_309497.4|AGAP011150-PA [Anopheles gambiae str. PEST]	XP_309497	5.68696e-114	88
CDS_335_transcript_885	1512	gi|347964781|ref|XP_309120.4|AGAP000935-PA [Anopheles gambiae str. PEST]	XP_309120	0	98
CDS_336_transcript_886	885	gi|31208325|ref|XP_313129.1|AGAP004223-PA [Anopheles gambiae str. PEST]	XP_313129	0	96
CDS_337_transcript_891	387	---Novel---
CDS_338_transcript_892	666	gi|158292594|ref|XP_313998.3|AGAP005117-PA [Anopheles gambiae str. PEST]	XP_313998	1.99202e-160	98
CDS_339_transcript_893	399	gi|158299978|ref|XP_001689224.1|AGAP009206-PA [Anopheles gambiae str. PEST]	XP_001689224	1.39541e-92	100
CDS_340_transcript_893	567	gi|158299976|ref|XP_319982.4|AGAP009205-PA [Anopheles gambiae str. PEST]	XP_319982	5.75255e-100	90
CDS_341_transcript_895	567	gi|347965440|ref|XP_001238568.3|AGAP001174-PA [Anopheles gambiae str. PEST]	XP_001238568	1.03582e-74	90
CDS_342_transcript_898	1050	gi|449679685|ref|XP_004209391.1|PREDICTED: uncharacterized protein LOC101237059 [Hydra vulgaris]	XP_004209391	7.7577e-78	65
CDS_343_transcript_900	309	gi|158288211|ref|XP_310093.4|AGAP009414-PA [Anopheles gambiae str. PEST]	XP_310093	5.0009e-34	95
CDS_344_transcript_903	1323	gi|158299224|ref|XP_319348.4|AGAP010174-PA [Anopheles gambiae str. PEST]	XP_319348	0	98
CDS_345_transcript_906	609	gi|158287951|ref|XP_309827.4|AGAP010875-PA [Anopheles gambiae str. PEST]	XP_309827	1.41141e-137	96
CDS_346_transcript_908	627	gi|58380313|ref|XP_310453.2|AGAP000625-PA [Anopheles gambiae str. PEST]	XP_310453	2.3297e-109	98
CDS_347_transcript_911	1128	gi|19528615|gb|AAL90422.1|RH61266p [Drosophila melanogaster]	AAL90422	6.28501e-86	61
CDS_348_transcript_914	741	gi|58383118|ref|XP_312407.2|AGAP002531-PA [Anopheles gambiae str. PEST]	XP_312407	2.74568e-174	98
CDS_349_transcript_915	687	gi|158285781|ref|XP_308459.4|AGAP007374-PA [Anopheles gambiae str. PEST]	XP_308459	5.16931e-140	94
CDS_350_transcript_916	318	---Novel---
CDS_351_transcript_917	891	gi|312383746|gb|EFR28705.1|hypothetical protein AND_02980 [Anopheles darlingi]	EFR28705	3.08934e-67	57
CDS_352_transcript_918	750	gi|31206963|ref|XP_312448.1|AGAP002491-PA [Anopheles gambiae str. PEST]	XP_312448	3.85859e-139	85
CDS_353_transcript_920	930	gi|158299221|ref|XP_319345.3|AGAP010172-PA [Anopheles gambiae str. PEST]	XP_319345	0	100
CDS_354_transcript_921	843	gi|94468830|gb|ABF18264.1|60S ribosomal protein L13a [Aedes aegypti]	ABF18264	5.86561e-130	90
CDS_355_transcript_925	903	gi|157110424|ref|XP_001651094.1|hypothetical protein AaeL_AAEL005558 [Aedes aegypti]	XP_001651094	3.34362e-79	66
CDS_356_transcript_925	999	gi|158288232|ref|XP_310116.4|AGAP010623-PA [Anopheles gambiae str. PEST]	XP_310116	1.34425e-123	75
CDS_357_transcript_926	342	---Novel---
CDS_358_transcript_927	957	gi|158299906|ref|XP_319916.4|AGAP009156-PA [Anopheles gambiae str. PEST]	XP_319916	0	93
CDS_359_transcript_934	342	---Novel---
CDS_360_transcript_936	483	gi|158301878|ref|XP_321541.4|AGAP001569-PA [Anopheles gambiae str. PEST]	XP_321541	6.04187e-105	98
CDS_361_transcript_938	1299	gi|347968391|ref|XP_312224.5|AGAP002704-PA [Anopheles gambiae str. PEST]	XP_312224	0	99
CDS_362_transcript_941	987	gi|403182633|gb|EJY57527.1|AAEL017378-PA [Aedes aegypti]	EJY57527	6.27451e-40	66
CDS_363_transcript_941	372	gi|157109082|ref|XP_001650516.1|hypothetical protein AaeL_AAEL015074 [Aedes aegypti]	XP_001650516	1.08183e-14	70
CDS_364_transcript_943	1269	gi|158297980|ref|XP_318091.4|AGAP004733-PA [Anopheles gambiae str. PEST]	XP_318091	1.00318e-140	72
CDS_365_transcript_943	777	gi|158297980|ref|XP_318091.4|AGAP004733-PA [Anopheles gambiae str. PEST]	XP_318091	3.28623e-83	73
CDS_366_transcript_948	1791	gi|158294860|ref|XP_001237723.2|AGAP005834-PA [Anopheles gambiae str. PEST]	XP_001237723	0	87
CDS_367_transcript_948	315	---Novel---
CDS_368_transcript_949	318	gi|157120006|ref|XP_001653484.1|hypothetical protein AaeL_AAEL008868 [Aedes aegypti]	XP_001653484	1.11502e-32	86
CDS_369_transcript_949	1335	gi|158289883|ref|XP_311512.4|AGAP010434-PA [Anopheles gambiae str. PEST]	XP_311512	0	98
CDS_370_transcript_951	306	---Novel---
CDS_371_transcript_951	810	gi|158285903|ref|XP_308520.4|AGAP007303-PA [Anopheles gambiae str. PEST]	XP_308520	4.42425e-67	90
CDS_372_transcript_960	1146	gi|298204349|gb|ADI61823.1|endonuclease-reverse transcriptase [Bombyx mori]	ADI61823	5.33422e-102	63
CDS_373_transcript_963	1254	gi|158289817|ref|XP_559252.3|AGAP010739-PA [Anopheles gambiae str. PEST]	XP_559252	0	99
CDS_374_transcript_975	972	gi|158293637|ref|XP_314995.4|AGAP004904-PA [Anopheles gambiae str. PEST]	XP_314995	0	98
CDS_375_transcript_975	1515	gi|158293637|ref|XP_314995.4|AGAP004904-PA [Anopheles gambiae str. PEST]	XP_314995	0	96
CDS_376_transcript_977	933	gi|158294034|ref|XP_315362.4|AGAP005350-PA [Anopheles gambiae str. PEST]	XP_315362	0	91
CDS_377_transcript_980	507	gi|158295078|ref|XP_316001.4|AGAP005961-PA [Anopheles gambiae str. PEST]	XP_316001	2.55588e-110	100
CDS_378_transcript_981	1581	gi|158284942|ref|XP_307987.4|AGAP002196-PA [Anopheles gambiae str. PEST]	XP_307987	0	89
CDS_379_transcript_987	1662	gi|158298542|ref|XP_318720.4|AGAP009670-PB [Anopheles gambiae str. PEST]	XP_318720	0	88
CDS_380_transcript_991	315	---Novel---
CDS_381_transcript_993	306	---Novel---
CDS_382_transcript_996	363	---Novel---
CDS_383_transcript_1008	612	gi|58385276|ref|XP_313828.2|AGAP004528-PA [Anopheles gambiae str. PEST]	XP_313828	8.27262e-131	96
CDS_384_transcript_1012	390	gi|347967303|ref|XP_308018.4|AGAP002170-PA [Anopheles gambiae str. PEST]	XP_308018	2.93662e-87	98
CDS_385_transcript_1012	345	gi|347967303|ref|XP_308018.4|AGAP002170-PA [Anopheles gambiae str. PEST]	XP_308018	1.05947e-33	96
CDS_386_transcript_1013	378	---Novel---
CDS_387_transcript_1013	345	---Novel---
CDS_388_transcript_1015	600	gi|109255178|gb|ABG27014.1|actin [Artemia franciscana]	ABG27014	2.76263e-143	99
CDS_389_transcript_1016	378	---Novel---
CDS_390_transcript_1031	915	gi|312378454|gb|EFR25024.1|hypothetical protein AND_09995 [Anopheles darlingi]	EFR25024	5.52479e-177	87
CDS_391_transcript_1032	951	gi|158288158|ref|XP_559833.2|AGAP009347-PA [Anopheles gambiae str. PEST]	XP_559833	8.06229e-170	91
CDS_392_transcript_1033	729	gi|158289619|ref|XP_311303.4|AGAP000767-PA [Anopheles gambiae str. PEST]	XP_311303	8.48947e-89	94
CDS_393_transcript_1033	507	---Novel---
CDS_394_transcript_1034	1332	gi|46095203|gb|AAS80137.1|bacteria responsive protein 1 [Anopheles gambiae]	AAS80137	0	96
CDS_395_transcript_1036	591	gi|347969183|ref|XP_312747.5|AGAP003061-PA [Anopheles gambiae str. PEST]	XP_312747	6.26012e-118	94
CDS_396_transcript_1041	693	gi|347963309|ref|XP_310964.5|AGAP000173-PA [Anopheles gambiae str. PEST]	XP_310964	3.93901e-105	76
CDS_397_transcript_1042	750	gi|170057057|ref|XP_001864311.1|conserved hypothetical protein [Culex quinquefasciatus]	XP_001864311	1.48653e-130	88
CDS_398_transcript_1045	1755	gi|158293038|ref|XP_558259.2|AGAP004857-PA [Anopheles gambiae str. PEST]	XP_558259	0	79
CDS_399_transcript_1046	1176	gi|118785120|ref|XP_314335.3|AGAP004856-PA [Anopheles gambiae str. PEST]	XP_314335	0	97
CDS_400_transcript_1048	1491	gi|347967824|ref|XP_001237478.3|AGAP002417-PA [Anopheles gambiae str. PEST]	XP_001237478	0	91
CDS_401_transcript_1051	471	gi|118780652|ref|XP_310307.5|AGAP003768-PA [Anopheles gambiae str. PEST]	XP_310307	1.71968e-54	100
CDS_402_transcript_1052	375	gi|312375751|gb|EFR23057.1|hypothetical protein AND_13740 [Anopheles darlingi]	EFR23057	1.35887e-60	100
CDS_403_transcript_1053	375	gi|312375751|gb|EFR23057.1|hypothetical protein AND_13740 [Anopheles darlingi]	EFR23057	1.35887e-60	100
CDS_404_transcript_1054	1005	gi|31197831|ref|XP_307863.1|AGAP009447-PA [Anopheles gambiae str. PEST]	XP_307863	0	97
CDS_405_transcript_1056	840	gi|312382203|gb|EFR27741.1|hypothetical protein AND_05205 [Anopheles darlingi]	EFR27741	4.99093e-89	72
CDS_406_transcript_1058	411	---Novel---
CDS_407_transcript_1059	354	gi|347969371|ref|XP_312844.5|AGAP003154-PA [Anopheles gambiae str. PEST]	XP_312844	4.67354e-78	100
CDS_408_transcript_1060	429	gi|347969340|ref|XP_312834.5|AGAP003142-PA [Anopheles gambiae str. PEST]	XP_312834	1.31231e-81	96
CDS_409_transcript_1063	891	gi|118785843|ref|XP_001237621.1|AGAP008804-PA [Anopheles gambiae str. PEST]	XP_001237621	7.17835e-155	87
CDS_410_transcript_1069	1635	gi|158294707|ref|XP_556403.3|AGAP005752-PA [Anopheles gambiae str. PEST]	XP_556403	0	93
CDS_411_transcript_1080	1242	gi|158297770|ref|XP_554876.3|AGAP011369-PA [Anopheles gambiae str. PEST]	XP_554876	0	97
CDS_412_transcript_1081	318	gi|158294707|ref|XP_556403.3|AGAP005752-PA [Anopheles gambiae str. PEST]	XP_556403	1.83314e-44	88
CDS_413_transcript_1085	750	gi|158284614|ref|XP_001687813.1|Anopheles gambiae str. PEST AGAP012637-PA [Anopheles gambiae str. PEST]	XP_001687813	5.19777e-36	82
CDS_414_transcript_1095	459	gi|189214172|gb|ACD84942.1|beta-actin [Macrocentrus cingulum]	ACD84942	2.56251e-109	100
CDS_415_transcript_1096	1140	gi|158291722|ref|XP_313261.4|AGAP003521-PA [Anopheles gambiae str. PEST]	XP_313261	0	90
CDS_416_transcript_1098	873	gi|158285891|ref|XP_308512.4|AGAP007309-PA [Anopheles gambiae str. PEST]	XP_308512	0	99
CDS_417_transcript_1101	1587	gi|158297201|ref|XP_317477.4|AGAP007990-PA [Anopheles gambiae str. PEST]	XP_317477	0	92
CDS_418_transcript_1102	894	gi|158290002|ref|XP_001689412.1|AGAP010357-PA [Anopheles gambiae str. PEST]	XP_001689412	1.1663e-105	82
CDS_419_transcript_1103	405	gi|347963961|ref|XP_003437016.1|AGAP000512-PB [Anopheles gambiae str. PEST]	XP_003437016	1.17922e-13	97
CDS_420_transcript_1105	312	gi|347968230|ref|XP_312296.5|AGAP002630-PA [Anopheles gambiae str. PEST]	XP_312296	3.5974e-51	98
CDS_421_transcript_1107	921	gi|58385178|ref|XP_313763.2|AGAP004465-PA [Anopheles gambiae str. PEST]	XP_313763	0	97
CDS_422_transcript_1107	420	gi|347971958|ref|XP_313762.5|AGAP004464-PA [Anopheles gambiae str. PEST]	XP_313762	5.58609e-69	91
CDS_423_transcript_1109	342	gi|347968856|ref|XP_311984.4|AGAP002921-PA [Anopheles gambiae str. PEST]	XP_311984	5.1345e-74	100
CDS_424_transcript_1111	303	---Novel---
CDS_425_transcript_1119	438	gi|158294753|ref|XP_315790.3|AGAP005775-PA [Anopheles gambiae str. PEST]	XP_315790	4.04626e-49	94
CDS_426_transcript_1121	555	---Novel---
CDS_427_transcript_1142	1248	gi|270000994|gb|EEZ97441.1|hypothetical protein TcasGA2_TC011272 [Tribolium castaneum]	EEZ97441	8.63305e-120	71
CDS_428_transcript_1148	375	gi|158297052|ref|XP_555363.3|AGAP008103-PA [Anopheles gambiae str. PEST]	XP_555363	4.99445e-28	89
CDS_429_transcript_1152	357	gi|158301098|ref|XP_320858.4|AGAP011654-PA [Anopheles gambiae str. PEST]	XP_320858	2.87024e-67	95
CDS_430_transcript_1153	357	gi|158301098|ref|XP_320858.4|AGAP011654-PA [Anopheles gambiae str. PEST]	XP_320858	8.39e-68	95
CDS_431_transcript_1156	723	gi|347971322|ref|XP_313021.5|AGAP004140-PA [Anopheles gambiae str. PEST]	XP_313021	5.6097e-116	92
CDS_432_transcript_1156	1440	gi|312373998|gb|EFR21655.1|hypothetical protein AND_16660 [Anopheles darlingi]	EFR21655	2.1442e-127	74
CDS_433_transcript_1157	318	gi|158286376|ref|XP_308715.4|AGAP007048-PA [Anopheles gambiae str. PEST]	XP_308715	3.05608e-25	75
CDS_434_transcript_1158	318	gi|158286376|ref|XP_308715.4|AGAP007048-PA [Anopheles gambiae str. PEST]	XP_308715	1.82886e-25	75
CDS_435_transcript_1161	450	gi|83416725|gb|ABC18327.1|putative methoprene-tolerant protein [Anopheles gambiae]	ABC18327	7.93372e-26	72
CDS_436_transcript_1162	1587	gi|158293426|ref|XP_314766.4|AGAP008667-PA [Anopheles gambiae str. PEST]	XP_314766	0	98
CDS_437_transcript_1164	564	gi|347967810|ref|XP_312539.4|AGAP002413-PA [Anopheles gambiae str. PEST]	XP_312539	2.39139e-82	97
CDS_438_transcript_1169	519	gi|119113263|ref|XP_309490.3|AGAP011159-PA [Anopheles gambiae str. PEST]	XP_309490	2.51982e-106	98
CDS_439_transcript_1170	1608	gi|158299072|ref|XP_319184.4|AGAP010039-PA [Anopheles gambiae str. PEST]	XP_319184	0	98
CDS_440_transcript_1174	912	gi|158298702|ref|XP_318881.4|AGAP009786-PA [Anopheles gambiae str. PEST]	XP_318881	0	99
CDS_441_transcript_1175	393	gi|157120860|ref|XP_001653696.1|30S ribosomal protein S8 [Aedes aegypti]	XP_001653696	4.35918e-88	99
CDS_442_transcript_1182	639	gi|347963855|ref|XP_001688305.2|AGAP000453-PA [Anopheles gambiae str. PEST]	XP_001688305	2.88733e-33	71
CDS_443_transcript_1182	1608	gi|347963855|ref|XP_001688305.2|AGAP000453-PA [Anopheles gambiae str. PEST]	XP_001688305	3.58276e-15	70
CDS_444_transcript_1183	378	gi|58378556|ref|XP_308525.2|AGAP007296-PA [Anopheles gambiae str. PEST]	XP_308525	1.03559e-76	94
CDS_445_transcript_1183	618	gi|158285911|ref|XP_308524.4|AGAP007297-PA [Anopheles gambiae str. PEST]	XP_308524	1.27325e-120	96
CDS_446_transcript_1186	537	gi|347970728|ref|XP_559624.5|AGAP003837-PA [Anopheles gambiae str. PEST]	XP_559624	4.11454e-34	80
CDS_447_transcript_1186	330	gi|347970728|ref|XP_559624.5|AGAP003837-PA [Anopheles gambiae str. PEST]	XP_559624	6.18969e-39	84
CDS_448_transcript_1191	1599	gi|158285395|ref|XP_308284.4|AGAP007588-PA [Anopheles gambiae str. PEST]	XP_308284	0	93
CDS_449_transcript_1195	381	---Novel---
CDS_450_transcript_1195	705	gi|347970298|ref|XP_313417.5|AGAP003649-PA [Anopheles gambiae str. PEST]	XP_313417	2.7789e-102	94
CDS_451_transcript_1195	402	---Novel---
CDS_452_transcript_1200	1032	gi|158286949|ref|XP_309025.4|AGAP006718-PA [Anopheles gambiae str. PEST]	XP_309025	2.96801e-168	93
CDS_453_transcript_1201	348	---Novel---
CDS_454_transcript_1202	492	gi|312376680|gb|EFR23697.1|hypothetical protein AND_12429 [Anopheles darlingi]	EFR23697	6.07954e-98	95
CDS_455_transcript_1202	627	gi|118787525|ref|XP_001237757.1|AGAP006071-PA [Anopheles gambiae str. PEST]	XP_001237757	1.95884e-137	96
CDS_456_transcript_1205	1596	gi|347966680|ref|XP_321226.5|AGAP001826-PA [Anopheles gambiae str. PEST]	XP_321226	0	95
CDS_457_transcript_1205	1731	gi|347966680|ref|XP_321226.5|AGAP001826-PA [Anopheles gambiae str. PEST]	XP_321226	0	95
CDS_458_transcript_1206	393	---Novel---
CDS_459_transcript_1207	1371	gi|347963432|ref|XP_310889.5|AGAP000238-PA [Anopheles gambiae str. PEST]	XP_310889	0	71
CDS_460_transcript_1212	1845	gi|158289955|ref|XP_001689407.1|AGAP010384-PA [Anopheles gambiae str. PEST]	XP_001689407	0	78
CDS_461_transcript_1214	372	---Novel---
CDS_462_transcript_1215	372	---Novel---
CDS_463_transcript_1216	855	gi|158284646|ref|XP_307645.4|Anopheles gambiae str. PEST AGAP012514-PA [Anopheles gambiae str. PEST]	XP_307645	0	97
CDS_464_transcript_1219	582	gi|347970573|ref|XP_310305.7|AGAP003767-PA [Anopheles gambiae str. PEST]	XP_310305	1.87119e-117	92
CDS_465_transcript_1220	855	gi|158300612|ref|XP_320488.3|AGAP012038-PA [Anopheles gambiae str. PEST]	XP_320488	1.27209e-178	94
CDS_466_transcript_1222	1479	gi|57914813|ref|XP_555249.1|AGAP008217-PA [Anopheles gambiae str. PEST]	XP_555249	0	93
CDS_467_transcript_1223	312	---Novel---
CDS_468_transcript_1226	1248	gi|950315|gb|AAA74494.1|unknown protein [Drosophila teissieri]	AAA74494	3.6589e-37	54
CDS_469_transcript_1226	3159	gi|125901787|gb|ABN58714.1|pol-like protein [Biomphalaria glabrata]	ABN58714	4.14826e-59	44
CDS_470_transcript_1227	753	gi|347967013|ref|XP_321039.5|AGAP002016-PA [Anopheles gambiae str. PEST]	XP_321039	2.87805e-115	92
CDS_471_transcript_1229	339	---Novel---
CDS_472_transcript_1230	573	gi|114864835|gb|ABI83773.1|60S ribosomal protein L11 [Anopheles funestus]	ABI83773	1.47308e-135	99
CDS_473_transcript_1232	423	gi|157108448|ref|XP_001650232.1|60S ribosomal protein L23 [Aedes aegypti]	XP_001650232	5.85242e-85	100
CDS_474_transcript_1233	555	gi|157133651|ref|XP_001656277.1|endomembrane protein emp70 [Aedes aegypti]	XP_001656277	8.40285e-83	97
CDS_475_transcript_1235	1653	gi|312384319|gb|EFR29069.1|hypothetical protein AND_02263 [Anopheles darlingi]	EFR29069	0	84
CDS_476_transcript_1236	390	---Novel---
CDS_477_transcript_1237	849	gi|300193454|gb|ADJ68233.1|enoyl CoA hydratase [Anopheles sinensis]	ADJ68233	3.74163e-158	88
CDS_478_transcript_1241	1971	gi|119113388|ref|XP_309558.3|AGAP011092-PA [Anopheles gambiae str. PEST]	XP_309558	0	97
CDS_479_transcript_1242	861	gi|158296692|ref|XP_317043.4|AGAP008408-PA [Anopheles gambiae str. PEST]	XP_317043	1.61059e-160	95
CDS_480_transcript_1250	822	gi|415798|emb|CAA81643.1|blastopia polyprotein [Drosophila melanogaster]	CAA81643	1.96446e-93	76
CDS_481_transcript_1253	747	gi|268308996|gb|ACY95464.1|glutathione S-transferase omega class 1 [Anopheles cracens]	ACY95464	2.72554e-174	97
CDS_482_transcript_1256	1845	gi|31207753|ref|XP_312843.1|AGAP003153-PA [Anopheles gambiae str. PEST]	XP_312843	0	99
CDS_483_transcript_1257	711	gi|58392442|ref|XP_319371.2|AGAP010193-PA [Anopheles gambiae str. PEST]	XP_319371	2.81961e-161	99
CDS_484_transcript_1258	342	gi|118783438|ref|XP_312991.3|AGAP004113-PA [Anopheles gambiae str. PEST]	XP_312991	7.85612e-66	92
CDS_485_transcript_1261	966	gi|118786403|ref|XP_315413.3|AGAP005404-PA [Anopheles gambiae str. PEST]	XP_315413	0	93
CDS_486_transcript_1265	303	gi|347963032|ref|XP_311130.5|AGAP000033-PA [Anopheles gambiae str. PEST]	XP_311130	1.6525e-32	83
CDS_487_transcript_1278	2106	gi|118791016|ref|XP_318963.3|AGAP009850-PA [Anopheles gambiae str. PEST]	XP_318963	0	99
CDS_488_transcript_1279	801	gi|58380043|ref|XP_310263.2|AGAP003732-PA [Anopheles gambiae str. PEST]	XP_310263	2.08419e-128	95
CDS_489_transcript_1284	954	gi|58380607|ref|XP_310656.2|AGAP000440-PA [Anopheles gambiae str. PEST]	XP_310656	0	99
CDS_490_transcript_1286	3024	gi|68697272|emb|CAJ14165.1|BEL12_AG transposon polyprotein [Anopheles gambiae]	CAJ14165	0	64
CDS_491_transcript_1287	327	gi|31239875|ref|XP_320351.1|AGAP012184-PA [Anopheles gambiae str. PEST]	XP_320351	8.8668e-73	100
CDS_492_transcript_1289	309	---Novel---
CDS_493_transcript_1292	888	gi|158296924|ref|XP_317247.4|AGAP008225-PA [Anopheles gambiae str. PEST]	XP_317247	1.04196e-180	96
CDS_494_transcript_1295	549	gi|312371074|gb|EFR19339.1|hypothetical protein AND_22682 [Anopheles darlingi]	EFR19339	2.99389e-37	63
CDS_495_transcript_1295	447	gi|170028594|ref|XP_001842180.1|conserved hypothetical protein [Culex quinquefasciatus]	XP_001842180	1.59569e-17	84
CDS_496_transcript_1298	1143	gi|347965870|ref|XP_321706.5|AGAP001424-PA [Anopheles gambiae str. PEST]	XP_321706	0	99
CDS_497_transcript_1299	825	gi|118782221|ref|XP_312131.3|AGAP002788-PA [Anopheles gambiae str. PEST]	XP_312131	7.57461e-129	93
CDS_498_transcript_1302	1176	gi|347970778|ref|XP_003436637.1|AGAP003860-PB [Anopheles gambiae str. PEST]	XP_003436637	0	100
CDS_499_transcript_1308	1296	gi|170061032|ref|XP_001866062.1|conserved hypothetical protein [Culex quinquefasciatus]	XP_001866062	1.08555e-37	57
CDS_500_transcript_1308	477	---Novel---
CDS_501_transcript_1312	546	gi|170037790|ref|XP_001846738.1|conserved hypothetical protein [Culex quinquefasciatus]	XP_001846738	2.94081e-17	71
CDS_502_transcript_1315	324	gi|118786469|ref|XP_315443.3|AGAP005437-PA [Anopheles gambiae str. PEST]	XP_315443	9.80709e-32	97
CDS_503_transcript_1320	453	gi|347964707|ref|XP_316875.5|AGAP000897-PA [Anopheles gambiae str. PEST]	XP_316875	6.37224e-47	95
CDS_504_transcript_1323	1194	gi|194897751|ref|XP_001978715.1|GG17521 [Drosophila erecta]	XP_001978715	1.10032e-23	47
CDS_505_transcript_1323	321	gi|31197351|ref|XP_307623.1|Anopheles gambiae str. PEST prophenoloxidase (AGAP012616-PA) [Anopheles gambiae str. PEST]	XP_307623	6.42625e-63	96
CDS_506_transcript_1323	2517	gi|2055314|dbj|BAA57030.1|unnamed protein product [Drosophila simulans]	BAA57030	4.77037e-110	49
CDS_507_transcript_1324	771	gi|347970992|ref|XP_318420.5|AGAP003968-PA [Anopheles gambiae str. PEST]	XP_318420	1.32914e-162	91
CDS_508_transcript_1326	909	gi|158300164|ref|XP_320167.4|AGAP012391-PA [Anopheles gambiae str. PEST]	XP_320167	1.33037e-148	89
CDS_509_transcript_1326	1029	gi|158300164|ref|XP_320167.4|AGAP012391-PA [Anopheles gambiae str. PEST]	XP_320167	0	92
CDS_510_transcript_1329	360	gi|158287212|ref|XP_001688176.1|AGAP011344-PA [Anopheles gambiae str. PEST]	XP_001688176	1.54261e-27	91
CDS_511_transcript_1333	1059	gi|158293167|ref|XP_314506.4|AGAP010539-PA [Anopheles gambiae str. PEST]	XP_314506	4.2572e-163	88
CDS_512_transcript_1347	543	gi|347967067|ref|XP_001238414.3|AGAP002043-PA [Anopheles gambiae str. PEST]	XP_001238414	5.79829e-109	94
CDS_513_transcript_1352	1203	gi|118783118|ref|XP_312776.3|AGAP003089-PA [Anopheles gambiae str. PEST]	XP_312776	0	100
CDS_514_transcript_1353	1335	gi|170041842|ref|XP_001848658.1|60S ribosomal protein L3 [Culex quinquefasciatus]	XP_001848658	0	95
CDS_515_transcript_1354	342	gi|158287288|ref|XP_309349.3|AGAP011298-PA [Anopheles gambiae str. PEST]	XP_309349	4.63658e-57	98
CDS_516_transcript_1355	315	gi|158287416|ref|XP_309446.4|AGAP011195-PA [Anopheles gambiae str. PEST]	XP_309446	1.3877e-20	92
CDS_517_transcript_1361	603	gi|312374258|gb|EFR21847.1|hypothetical protein AND_16259 [Anopheles darlingi]	EFR21847	1.99251e-13	84
CDS_518_transcript_1361	534	gi|118785681|ref|XP_314814.3|AGAP008708-PA [Anopheles gambiae str. PEST]	XP_314814	3.11585e-123	98
CDS_519_transcript_1365	438	gi|347964906|ref|XP_309190.3|AGAP000995-PA [Anopheles gambiae str. PEST]	XP_309190	1.82752e-96	99
CDS_520_transcript_1366	513	gi|347965306|ref|XP_322072.5|AGAP001097-PA [Anopheles gambiae str. PEST]	XP_322072	1.96315e-94	91
CDS_521_transcript_1368	384	gi|158298494|ref|XP_318663.4|AGAP009631-PA [Anopheles gambiae str. PEST]	XP_318663	7.58477e-52	90
CDS_522_transcript_1378	2421	gi|498935827|ref|XP_004520233.1|PREDICTED: uncharacterized protein LOC101449921 [Ceratitis capitata]	XP_004520233	3.53114e-159	58
CDS_523_transcript_1380	396	gi|15150419|gb|AAK84933.1|SD02026p [Drosophila melanogaster]	AAK84933	8.24111e-13	55
CDS_524_transcript_1380	543	gi|189239734|ref|XP_001808421.1|PREDICTED: similar to orf [Tribolium castaneum]	XP_001808421	1.4992e-12	55
CDS_525_transcript_1381	321	---Novel---
CDS_526_transcript_1383	720	gi|31243013|ref|XP_321941.1|AGAP001214-PA [Anopheles gambiae str. PEST]	XP_321941	1.50492e-137	99
CDS_527_transcript_1386	339	---Novel---
CDS_528_transcript_1386	1326	gi|312373113|gb|EFR20927.1|hypothetical protein AND_18279 [Anopheles darlingi]	EFR20927	7.68433e-67	79
CDS_529_transcript_1392	1047	gi|124487703|gb|ABN11939.1|putative beta-1 tubulin [Maconellicoccus hirsutus]	ABN11939	0	99
CDS_530_transcript_1394	744	gi|347969790|ref|XP_314275.5|AGAP003372-PA [Anopheles gambiae str. PEST]	XP_314275	4.79945e-163	97
CDS_531_transcript_1395	1269	gi|347963769|ref|XP_310685.5|AGAP000413-PA [Anopheles gambiae str. PEST]	XP_310685	6.08763e-111	74
CDS_532_transcript_1396	771	gi|347967683|ref|XP_312608.5|AGAP002352-PA [Anopheles gambiae str. PEST]	XP_312608	4.38512e-103	80
CDS_533_transcript_1397	1482	gi|347969392|ref|XP_003436413.1|AGAP003164-PB [Anopheles gambiae str. PEST]	XP_003436413	0	97
CDS_534_transcript_1401	315	gi|312374860|gb|EFR22334.1|hypothetical protein AND_15412 [Anopheles darlingi]	EFR22334	9.61236e-60	97
CDS_535_transcript_1414	765	gi|347963102|ref|XP_311085.5|AGAP000070-PA [Anopheles gambiae str. PEST]	XP_311085	1.0047e-117	98
CDS_536_transcript_1417	1446	gi|58382681|ref|XP_312099.2|AGAP002813-PA [Anopheles gambiae str. PEST]	XP_312099	0	92
CDS_537_transcript_1418	363	---Novel---
CDS_538_transcript_1419	969	gi|158289729|ref|XP_311397.4|AGAP010681-PA [Anopheles gambiae str. PEST]	XP_311397	0	98
CDS_539_transcript_1425	894	gi|347971919|ref|XP_313740.5|AGAP004449-PA [Anopheles gambiae str. PEST]	XP_313740	1.76304e-141	89
CDS_540_transcript_1426	672	gi|347969924|ref|XP_311747.5|AGAP003461-PA [Anopheles gambiae str. PEST]	XP_311747	1.2642e-122	95
CDS_541_transcript_1429	1407	gi|347966750|ref|XP_321179.4|AGAP001884-PA [Anopheles gambiae str. PEST]	XP_321179	0	99
CDS_542_transcript_1430	414	gi|158297510|ref|XP_317734.4|AGAP007779-PA [Anopheles gambiae str. PEST]	XP_317734	3.6634e-82	96
CDS_543_transcript_1433	651	gi|158292977|ref|XP_314288.4|AGAP004890-PB [Anopheles gambiae str. PEST]	XP_314288	9.82234e-156	100
CDS_544_transcript_1435	372	gi|312384844|gb|EFR29476.1|hypothetical protein AND_23785 [Anopheles darlingi]	EFR29476	9.59164e-80	98
CDS_545_transcript_1437	579	gi|158298698|ref|XP_318878.3|AGAP009783-PA [Anopheles gambiae str. PEST]	XP_318878	6.26562e-128	100
CDS_546_transcript_1443	591	gi|158287943|ref|XP_309820.4|AGAP010881-PA [Anopheles gambiae str. PEST]	XP_309820	8.2943e-41	95
CDS_547_transcript_1447	411	---Novel---
CDS_548_transcript_1447	2607	gi|34392589|dbj|BAC82628.1|pol-like protein [Anopheles gambiae]	BAC82628	0	67
CDS_549_transcript_1447	561	---Novel---
CDS_550_transcript_1448	324	gi|158290974|ref|XP_312505.3|AGAP002440-PA [Anopheles gambiae str. PEST]	XP_312505	8.37448e-70	100
CDS_551_transcript_1451	1962	gi|347967130|ref|XP_001689308.2|AGAP002076-PA [Anopheles gambiae str. PEST]	XP_001689308	0	100
CDS_552_transcript_1455	312	---Novel---
CDS_553_transcript_1457	390	gi|347967122|ref|XP_003436019.1|AGAP013165-PA [Anopheles gambiae str. PEST]	XP_003436019	4.75627e-18	66
CDS_554_transcript_1462	378	---Novel---
CDS_555_transcript_1465	462	gi|158297099|ref|XP_317381.3|AGAP008075-PA [Anopheles gambiae str. PEST]	XP_317381	2.73546e-84	100
CDS_556_transcript_1465	303	---Novel---
CDS_557_transcript_1467	432	gi|118785460|ref|XP_314677.3|AGAP008571-PA [Anopheles gambiae str. PEST]	XP_314677	2.85412e-73	84
CDS_558_transcript_1467	666	gi|118785460|ref|XP_314677.3|AGAP008571-PA [Anopheles gambiae str. PEST]	XP_314677	2.55087e-79	87
CDS_559_transcript_1468	765	gi|158302619|ref|XP_561415.5|Anopheles gambiae str. PEST AGAP012674-PA [Anopheles gambiae str. PEST]	XP_561415	2.08403e-139	92
CDS_560_transcript_1471	459	gi|58385627|ref|XP_314098.2|AGAP005197-PA [Anopheles gambiae str. PEST]	XP_314098	7.76461e-92	100
CDS_561_transcript_1473	396	---Novel---
CDS_562_transcript_1478	951	gi|158285816|ref|XP_001687952.1|AGAP007355-PA [Anopheles gambiae str. PEST]	XP_001687952	0	96
CDS_563_transcript_1483	603	gi|347964160|ref|XP_310464.4|AGAP000617-PA [Anopheles gambiae str. PEST]	XP_310464	2.05657e-128	95
CDS_564_transcript_1485	330	---Novel---
CDS_565_transcript_1485	783	gi|158296265|ref|XP_001688948.1|AGAP006660-PA [Anopheles gambiae str. PEST]	XP_001688948	0	98
CDS_566_transcript_1487	375	gi|347968570|ref|XP_312121.5|AGAP002793-PA [Anopheles gambiae str. PEST]	XP_312121	9.6455e-73	97
CDS_567_transcript_1489	891	---Novel---
CDS_568_transcript_1493	528	gi|158297406|ref|XP_317645.4|AGAP007851-PA [Anopheles gambiae str. PEST]	XP_317645	8.04265e-116	95
CDS_569_transcript_1497	1098	gi|347967826|ref|XP_001237476.3|AGAP002418-PA [Anopheles gambiae str. PEST]	XP_001237476	0	91
CDS_570_transcript_1498	945	gi|158295664|ref|XP_316342.3|AGAP006278-PA [Anopheles gambiae str. PEST]	XP_316342	0	87
CDS_571_transcript_1503	1089	gi|347966549|ref|XP_551022.4|AGAP001775-PA [Anopheles gambiae str. PEST]	XP_551022	0	96
CDS_572_transcript_1512	474	gi|158299125|ref|XP_319232.4|AGAP010075-PA [Anopheles gambiae str. PEST]	XP_319232	9.6917e-48	95
CDS_573_transcript_1513	561	gi|347971542|ref|XP_003436755.1|AGAP004247-PC [Anopheles gambiae str. PEST]	XP_003436755	2.70813e-124	95
CDS_574_transcript_1517	792	gi|347964179|ref|XP_310452.5|AGAP000626-PA [Anopheles gambiae str. PEST]	XP_310452	1.18935e-112	83
CDS_575_transcript_1525	2223	gi|6635955|gb|AAF20019.1|AF134900_2pol-like protein [Aedes aegypti]	AAF20019	6.73294e-116	52
CDS_576_transcript_1531	432	gi|158297224|ref|XP_001237936.2|AGAP007976-PA [Anopheles gambiae str. PEST]	XP_001237936	2.09373e-67	98
CDS_577_transcript_1533	927	gi|158288175|ref|XP_310039.4|AGAP009364-PA [Anopheles gambiae str. PEST]	XP_310039	0	98
CDS_578_transcript_1534	630	gi|347970683|ref|XP_310368.7|AGAP003808-PA [Anopheles gambiae str. PEST]	XP_310368	1.38575e-133	97
CDS_579_transcript_1538	375	gi|158297386|ref|XP_317622.4|AGAP007870-PA [Anopheles gambiae str. PEST]	XP_317622	5.69607e-62	89
CDS_580_transcript_1541	309	---Novel---
CDS_581_transcript_1545	300	---Novel---
CDS_582_transcript_1546	312	gi|31202129|ref|XP_310012.1|AGAP009342-PA [Anopheles gambiae str. PEST]	XP_310012	3.98725e-49	85
CDS_583_transcript_1547	495	---Novel---
CDS_584_transcript_1552	387	gi|158285679|ref|XP_308414.4|AGAP007423-PA [Anopheles gambiae str. PEST]	XP_308414	1.04995e-31	83
CDS_585_transcript_1557	2178	gi|28569888|dbj|BAC57922.1|reverse transcriptase [Anopheles gambiae]	BAC57922	0	73
CDS_586_transcript_1558	333	---Novel---
CDS_587_transcript_1559	654	gi|118792200|ref|XP_551841.2|AGAP012347-PA [Anopheles gambiae str. PEST]	XP_551841	5.62783e-34	68
CDS_588_transcript_1562	696	gi|119113355|ref|XP_309537.3|AGAP011108-PA [Anopheles gambiae str. PEST]	XP_309537	2.39509e-157	95
CDS_589_transcript_1567	978	gi|158286045|ref|XP_308567.4|AGAP007218-PA [Anopheles gambiae str. PEST]	XP_308567	0	94
CDS_590_transcript_1570	894	gi|158297828|ref|XP_318007.3|AGAP004802-PA [Anopheles gambiae str. PEST]	XP_318007	0	99
CDS_591_transcript_1575	387	gi|158293542|ref|XP_314882.4|AGAP008762-PA [Anopheles gambiae str. PEST]	XP_314882	7.88866e-28	100
CDS_592_transcript_1575	345	gi|158293542|ref|XP_314882.4|AGAP008762-PA [Anopheles gambiae str. PEST]	XP_314882	8.30825e-69	98
CDS_593_transcript_1576	321	gi|58387796|ref|XP_315817.2|AGAP005802-PA [Anopheles gambiae str. PEST]	XP_315817	1.79187e-34	100
CDS_594_transcript_1578	468	---Novel---
CDS_595_transcript_1579	309	gi|312373113|gb|EFR20927.1|hypothetical protein AND_18279 [Anopheles darlingi]	EFR20927	1.86155e-42	95
CDS_596_transcript_1581	690	gi|347971562|ref|XP_003436759.1|AGAP004256-PB [Anopheles gambiae str. PEST]	XP_003436759	2.40899e-28	68
CDS_597_transcript_1582	840	gi|158297758|ref|XP_317946.4|AGAP011375-PA [Anopheles gambiae str. PEST]	XP_317946	4.70012e-172	91
CDS_598_transcript_1584	393	gi|158289527|ref|XP_311230.3|AGAP000700-PA [Anopheles gambiae str. PEST]	XP_311230	6.69644e-78	93
CDS_599_transcript_1592	300	---Novel---
CDS_600_transcript_1592	405	---Novel---
CDS_601_transcript_1596	903	gi|158300655|ref|XP_320519.4|AGAP012012-PA [Anopheles gambiae str. PEST]	XP_320519	4.73556e-159	84
CDS_602_transcript_1597	1308	gi|158297738|ref|XP_317926.4|AGAP011394-PA [Anopheles gambiae str. PEST]	XP_317926	0	98
CDS_603_transcript_1601	762	gi|347964436|ref|XP_311284.5|AGAP000749-PA [Anopheles gambiae str. PEST]	XP_311284	1.1604e-118	99
CDS_604_transcript_1603	534	gi|170029387|ref|XP_001842574.1|trypsin-zeta [Culex quinquefasciatus]	XP_001842574	2.91018e-40	63
CDS_605_transcript_1606	1008	gi|116245982|ref|XP_001230951.1|AGAP004674-PA [Anopheles gambiae str. PEST]	XP_001230951	6.3251e-164	80
CDS_606_transcript_1613	411	---Novel---
CDS_607_transcript_1613	459	gi|347964383|ref|XP_311265.3|AGAP000728-PB [Anopheles gambiae str. PEST]	XP_311265	8.20953e-43	90
CDS_608_transcript_1620	645	gi|158295586|ref|XP_316297.4|AGAP006229-PA [Anopheles gambiae str. PEST]	XP_316297	2.14261e-102	98
CDS_609_transcript_1629	603	gi|28569887|dbj|BAC57921.1|gag-like protein [Anopheles gambiae]	BAC57921	8.44578e-35	57
CDS_610_transcript_1629	357	gi|28569866|dbj|BAC57907.1|gag-like protein [Anopheles gambiae]	BAC57907	9.96605e-17	64
CDS_611_transcript_1636	726	gi|58381136|ref|XP_311025.2|AGAP000120-PA [Anopheles gambiae str. PEST]	XP_311025	4.22216e-140	92
CDS_612_transcript_1643	1281	gi|347972684|ref|XP_320728.3|AGAP011789-PA [Anopheles gambiae str. PEST]	XP_320728	0	93
CDS_613_transcript_1650	786	gi|347964544|ref|XP_311347.4|AGAP000808-PA [Anopheles gambiae str. PEST]	XP_311347	2.58043e-173	98
CDS_614_transcript_1650	345	gi|157118782|ref|XP_001653258.1|hypothetical protein AaeL_AAEL008408 [Aedes aegypti]	XP_001653258	1.55861e-14	97
CDS_615_transcript_1655	978	gi|118777772|ref|XP_308259.3|AGAP007613-PA [Anopheles gambiae str. PEST]	XP_308259	0	95
CDS_616_transcript_1659	309	---Novel---
CDS_617_transcript_1667	300	---Novel---
CDS_618_transcript_1669	849	gi|118789208|ref|XP_317273.3|AGAP008195-PA [Anopheles gambiae str. PEST]	XP_317273	0	93
CDS_619_transcript_1670	1326	gi|116041607|gb|ABJ52808.1|serpin 9 [Anopheles gambiae]	ABJ52808	0	92
CDS_620_transcript_1675	348	gi|347963254|ref|XP_311001.5|AGAP000143-PA [Anopheles gambiae str. PEST]	XP_311001	1.47502e-46	89
CDS_621_transcript_1681	1785	gi|158297275|ref|XP_317541.3|AGAP007939-PA [Anopheles gambiae str. PEST]	XP_317541	0	98
CDS_622_transcript_1681	1323	gi|158297275|ref|XP_317541.3|AGAP007939-PA [Anopheles gambiae str. PEST]	XP_317541	0	99
CDS_623_transcript_1688	1203	gi|158295115|ref|XP_316024.4|AGAP005981-PA [Anopheles gambiae str. PEST]	XP_316024	0	93
CDS_624_transcript_1692	1440	gi|158299566|ref|XP_319661.4|AGAP008914-PA [Anopheles gambiae str. PEST]	XP_319661	4.15532e-42	66
CDS_625_transcript_1694	651	---Novel---
CDS_626_transcript_1696	363	gi|312379382|gb|EFR25675.1|hypothetical protein AND_08788 [Anopheles darlingi]	EFR25675	1.29879e-22	61
CDS_627_transcript_1698	360	gi|158287401|ref|XP_564295.3|AGAP011205-PA [Anopheles gambiae str. PEST]	XP_564295	5.26036e-33	83
CDS_628_transcript_1699	1656	gi|58385536|ref|XP_314018.2|AGAP005134-PA [Anopheles gambiae str. PEST]	XP_314018	0	99
CDS_629_transcript_1699	1071	gi|58385536|ref|XP_314018.2|AGAP005134-PA [Anopheles gambiae str. PEST]	XP_314018	0	99
CDS_630_transcript_1705	300	---Novel---
CDS_631_transcript_1706	852	gi|347963381|ref|XP_310923.4|AGAP000210-PA [Anopheles gambiae str. PEST]	XP_310923	2.25935e-108	77
CDS_632_transcript_1711	435	gi|347963577|ref|XP_310813.5|AGAP000310-PA [Anopheles gambiae str. PEST]	XP_310813	3.49254e-74	86
CDS_633_transcript_1711	480	gi|347963577|ref|XP_310813.5|AGAP000310-PA [Anopheles gambiae str. PEST]	XP_310813	3.87158e-94	98
CDS_634_transcript_1715	1434	gi|118026879|tpe|CAK26779.1|TPA: transposase domain-containing protein [Aedes aegypti]	CAK26779	4.76158e-74	53
CDS_635_transcript_1717	465	gi|118790467|ref|XP_318603.3|AGAP009584-PA [Anopheles gambiae str. PEST]	XP_318603	1.05718e-58	98
CDS_636_transcript_1720	828	gi|347971818|ref|XP_003436802.1|AGAP004397-PB [Anopheles gambiae str. PEST]	XP_003436802	0	98
CDS_637_transcript_1721	426	---Novel---
CDS_638_transcript_1726	399	gi|119114031|ref|XP_318999.3|AGAP009879-PA [Anopheles gambiae str. PEST]	XP_318999	1.14958e-72	98
CDS_639_transcript_1728	1275	gi|347965616|ref|XP_321886.5|AGAP001267-PA [Anopheles gambiae str. PEST]	XP_321886	0	99
CDS_640_transcript_1734	516	gi|114864923|gb|ABI83785.1|microtubule-binding protein [Anopheles funestus]	ABI83785	3.39034e-118	99
CDS_641_transcript_1735	321	---Novel---
CDS_642_transcript_1735	378	gi|118790781|ref|XP_001238048.1|AGAP009732-PA [Anopheles gambiae str. PEST]	XP_001238048	5.55142e-47	94
CDS_643_transcript_1736	378	---Novel---
CDS_644_transcript_1738	336	---Novel---
CDS_645_transcript_1740	606	gi|158285409|ref|XP_308294.3|AGAP007580-PB [Anopheles gambiae str. PEST]	XP_308294	4.06596e-128	97
CDS_646_transcript_1741	702	gi|158300720|ref|XP_320576.3|AGAP011958-PA [Anopheles gambiae str. PEST]	XP_320576	6.97476e-115	87
CDS_647_transcript_1743	630	gi|312374483|gb|EFR22030.1|hypothetical protein AND_15859 [Anopheles darlingi]	EFR22030	3.18686e-148	99
CDS_648_transcript_1744	1302	gi|118791404|ref|XP_552886.2|AGAP008990-PA [Anopheles gambiae str. PEST]	XP_552886	0	96
CDS_649_transcript_1746	372	gi|312384588|gb|EFR29282.1|hypothetical protein AND_01898 [Anopheles darlingi]	EFR29282	7.58971e-35	75
CDS_650_transcript_1746	327	gi|312384589|gb|EFR29283.1|hypothetical protein AND_23923 [Anopheles darlingi]	EFR29283	1.21452e-46	91
CDS_651_transcript_1748	690	gi|158297958|ref|XP_318074.3|AGAP004744-PA [Anopheles gambiae str. PEST]	XP_318074	1.81683e-160	100
CDS_652_transcript_1752	369	---Novel---
CDS_653_transcript_1753	1017	gi|158300491|ref|XP_320392.4|AGAP012135-PA [Anopheles gambiae str. PEST]	XP_320392	0	100
CDS_654_transcript_1753	351	gi|118792567|ref|XP_320391.3|AGAP012136-PA [Anopheles gambiae str. PEST]	XP_320391	7.60553e-79	99
CDS_655_transcript_1755	1557	gi|158294705|ref|XP_001688725.1|AGAP005751-PA [Anopheles gambiae str. PEST]	XP_001688725	0	86
CDS_656_transcript_1756	1392	gi|158289204|ref|XP_310955.4|AGAP000180-PA [Anopheles gambiae str. PEST]	XP_310955	0	97
CDS_657_transcript_1756	1284	gi|158289204|ref|XP_310955.4|AGAP000180-PA [Anopheles gambiae str. PEST]	XP_310955	0	97
CDS_658_transcript_1760	582	gi|347971806|ref|XP_562137.4|AGAP004391-PA [Anopheles gambiae str. PEST]	XP_562137	1.12784e-97	96
CDS_659_transcript_1760	327	---Novel---
CDS_660_transcript_1765	750	gi|312375442|gb|EFR22816.1|hypothetical protein AND_14159 [Anopheles darlingi]	EFR22816	3.90492e-161	94
CDS_661_transcript_1773	639	gi|347971756|ref|XP_003436792.1|AGAP004362-PB [Anopheles gambiae str. PEST]	XP_003436792	7.54138e-148	100
CDS_662_transcript_1787	1800	gi|118792103|ref|XP_320155.3|AGAP012401-PA [Anopheles gambiae str. PEST]	XP_320155	0	95
CDS_663_transcript_1788	1017	gi|347971008|ref|XP_318428.5|AGAP003977-PA [Anopheles gambiae str. PEST]	XP_318428	5.08052e-175	93
CDS_664_transcript_1791	501	gi|158286190|ref|XP_001688044.1|AGAP007147-PA [Anopheles gambiae str. PEST]	XP_001688044	1.96427e-75	85
CDS_665_transcript_1794	654	gi|347966427|ref|XP_321378.5|AGAP001711-PA [Anopheles gambiae str. PEST]	XP_321378	2.24792e-153	97
CDS_666_transcript_1797	372	---Novel---
CDS_667_transcript_1804	459	gi|58379575|ref|XP_309991.2|AGAP009322-PA [Anopheles gambiae str. PEST]	XP_309991	8.64932e-88	99
CDS_668_transcript_1805	615	gi|118785936|ref|XP_315009.3|AGAP004919-PA [Anopheles gambiae str. PEST]	XP_315009	7.08199e-102	100
CDS_669_transcript_1810	1044	gi|347969818|ref|XP_003436467.1|AGAP003398-PB [Anopheles gambiae str. PEST]	XP_003436467	0	93
CDS_670_transcript_1816	1635	gi|58390204|ref|XP_317563.2|AGAP007921-PA [Anopheles gambiae str. PEST]	XP_317563	0	99
CDS_671_transcript_1816	1554	gi|158297301|ref|XP_317561.4|AGAP007920-PA [Anopheles gambiae str. PEST]	XP_317561	0	96
CDS_672_transcript_1817	573	gi|118786707|ref|XP_315597.3|AGAP005585-PB [Anopheles gambiae str. PEST]	XP_315597	8.54222e-103	99
CDS_673_transcript_1818	543	gi|57909933|ref|XP_552809.1|AGAP008921-PA [Anopheles gambiae str. PEST]	XP_552809	1.26184e-46	71
CDS_674_transcript_1820	1227	gi|347964327|ref|XP_311234.5|AGAP000704-PA [Anopheles gambiae str. PEST]	XP_311234	0	96
CDS_675_transcript_1821	1695	gi|390365748|ref|XP_003730886.1|PREDICTED: uncharacterized protein K02A2.6-like [Strongylocentrotus purpuratus]	XP_003730886	2.9444e-104	53
CDS_676_transcript_1823	600	---Novel---
CDS_677_transcript_1823	453	---Novel---
CDS_678_transcript_1827	357	gi|347965902|ref|XP_321691.5|AGAP001440-PA [Anopheles gambiae str. PEST]	XP_321691	8.19887e-76	100
CDS_679_transcript_1829	585	---Novel---
CDS_680_transcript_1830	309	---Novel---
CDS_681_transcript_1830	339	---Novel---
CDS_682_transcript_1831	309	---Novel---
CDS_683_transcript_1836	1335	gi|347966460|ref|XP_321356.5|AGAP001730-PA [Anopheles gambiae str. PEST]	XP_321356	0	100
CDS_684_transcript_1836	456	gi|347966460|ref|XP_321356.5|AGAP001730-PA [Anopheles gambiae str. PEST]	XP_321356	8.2235e-45	87
CDS_685_transcript_1840	1839	gi|1079026|pir||B56679probable reverse transcriptase - house mosquito	B56679	2.28356e-145	59
CDS_686_transcript_1844	2259	gi|158300574|ref|XP_001238322.2|AGAP012068-PA [Anopheles gambiae str. PEST]	XP_001238322	0	98
CDS_687_transcript_1845	495	gi|347970496|ref|XP_310264.7|AGAP003733-PA [Anopheles gambiae str. PEST]	XP_310264	2.13386e-111	96
CDS_688_transcript_1846	1131	gi|158301959|ref|XP_321615.4|AGAP001506-PA [Anopheles gambiae str. PEST]	XP_321615	0	98
CDS_689_transcript_1846	1044	gi|158301959|ref|XP_321615.4|AGAP001506-PA [Anopheles gambiae str. PEST]	XP_321615	0	98
CDS_690_transcript_1858	309	---Novel---
CDS_691_transcript_1860	600	gi|347966276|ref|XP_321467.4|AGAP001630-PA [Anopheles gambiae str. PEST]	XP_321467	8.48638e-95	100
CDS_692_transcript_1861	798	gi|158299778|ref|XP_319808.4|AGAP009057-PA [Anopheles gambiae str. PEST]	XP_319808	1.60091e-161	97
CDS_693_transcript_1862	1134	gi|157113462|ref|XP_001657840.1|alcohol dehydrogenase [Aedes aegypti]	XP_001657840	0	93
CDS_694_transcript_1869	1041	gi|158299317|ref|XP_319428.4|AGAP010239-PA [Anopheles gambiae str. PEST]	XP_319428	0	99
CDS_695_transcript_1874	441	gi|158285515|ref|XP_308352.4|AGAP007529-PA [Anopheles gambiae str. PEST]	XP_308352	2.99774e-82	90
CDS_696_transcript_1876	375	gi|158295788|ref|XP_001688864.1|AGAP006386-PA [Anopheles gambiae str. PEST]	XP_001688864	6.94164e-57	93
CDS_697_transcript_1879	903	gi|58383536|ref|XP_312601.2|AGAP002358-PA [Anopheles gambiae str. PEST]	XP_312601	0	99
CDS_698_transcript_1880	306	---Novel---
CDS_699_transcript_1881	324	gi|118789785|ref|XP_317836.3|AGAP011470-PA [Anopheles gambiae str. PEST]	XP_317836	3.70375e-71	99
CDS_700_transcript_1882	870	gi|347968593|ref|XP_003436250.1|AGAP002807-PB [Anopheles gambiae str. PEST]	XP_003436250	1.9108e-80	93
CDS_701_transcript_1883	582	gi|170052591|ref|XP_001862291.1|GTP-binding protein SAR2 [Culex quinquefasciatus]	XP_001862291	4.15439e-137	99
CDS_702_transcript_1887	690	gi|158284614|ref|XP_001687813.1|Anopheles gambiae str. PEST AGAP012637-PA [Anopheles gambiae str. PEST]	XP_001687813	1.58561e-55	75
CDS_703_transcript_1890	1359	gi|158299776|ref|XP_319807.4|AGAP009056-PA [Anopheles gambiae str. PEST]	XP_319807	0	85
CDS_704_transcript_1893	1158	gi|58393705|ref|XP_320254.2|AGAP012281-PA [Anopheles gambiae str. PEST]	XP_320254	0	97
CDS_705_transcript_1895	1539	gi|347971553|ref|XP_313171.5|AGAP004251-PA [Anopheles gambiae str. PEST]	XP_313171	0	93
CDS_706_transcript_1896	606	gi|58375938|ref|XP_307756.2|AGAP003251-PA [Anopheles gambiae str. PEST]	XP_307756	6.80139e-111	92
CDS_707_transcript_1898	1170	gi|58395080|ref|XP_320986.2|AGAP002061-PA [Anopheles gambiae str. PEST]	XP_320986	0	97
CDS_708_transcript_1902	672	gi|339649287|gb|AEJ87236.1|glutathione s-transferase E1 [Anopheles funestus]	AEJ87236	2.05584e-142	93
CDS_709_transcript_1903	330	---Novel---
CDS_710_transcript_1905	477	gi|158294580|ref|XP_315699.3|AGAP005685-PA [Anopheles gambiae str. PEST]	XP_315699	1.75131e-48	87
CDS_711_transcript_1906	492	gi|312376010|gb|EFR23228.1|hypothetical protein AND_13285 [Anopheles darlingi]	EFR23228	6.54396e-29	87
CDS_712_transcript_1911	705	gi|118780720|ref|XP_310376.5|AGAP003815-PA [Anopheles gambiae str. PEST]	XP_310376	4.94969e-111	91
CDS_713_transcript_1912	699	gi|158293196|ref|XP_314530.4|AGAP010557-PA [Anopheles gambiae str. PEST]	XP_314530	1.56448e-122	93
CDS_714_transcript_1914	318	---Novel---
CDS_715_transcript_1915	498	gi|347969596|ref|XP_307788.5|AGAP003281-PA [Anopheles gambiae str. PEST]	XP_307788	1.85393e-50	63
CDS_716_transcript_1915	318	gi|347969596|ref|XP_307788.5|AGAP003281-PA [Anopheles gambiae str. PEST]	XP_307788	5.66075e-44	87
CDS_717_transcript_1917	348	---Novel---
CDS_718_transcript_1917	339	---Novel---
CDS_719_transcript_1919	540	gi|118793522|ref|XP_320900.3|AGAP011603-PA [Anopheles gambiae str. PEST]	XP_320900	1.71466e-124	100
CDS_720_transcript_1921	594	gi|347965902|ref|XP_321691.5|AGAP001440-PA [Anopheles gambiae str. PEST]	XP_321691	2.89052e-109	100
CDS_721_transcript_1925	534	gi|158300568|ref|XP_320454.4|AGAP012072-PA [Anopheles gambiae str. PEST]	XP_320454	1.04619e-123	97
CDS_722_transcript_1929	324	---Novel---
CDS_723_transcript_1932	378	gi|312373331|gb|EFR21093.1|hypothetical protein AND_17598 [Anopheles darlingi]	EFR21093	3.14068e-25	100
CDS_724_transcript_1936	939	gi|31218879|ref|XP_316724.1|AGAP006686-PA [Anopheles gambiae str. PEST]	XP_316724	0	100
CDS_725_transcript_1940	492	gi|157120301|ref|XP_001653596.1|glycerol-3-phosphate dehydrogenase [Aedes aegypti]	XP_001653596	4.82401e-102	99
CDS_726_transcript_1941	2244	gi|347972397|ref|XP_315133.3|AGAP004672-PA [Anopheles gambiae str. PEST]	XP_315133	8.10941e-131	92
CDS_727_transcript_1944	789	gi|58388728|ref|XP_316497.2|AGAP006456-PA [Anopheles gambiae str. PEST]	XP_316497	0	98
CDS_728_transcript_1954	339	---Novel---
CDS_729_transcript_1954	474	gi|157127007|ref|XP_001654757.1|Vacuolar ATP synthase 16 kDa proteolipid subunit [Aedes aegypti]	XP_001654757	3.43443e-87	98
CDS_730_transcript_1955	693	gi|118779234|ref|XP_560169.2|AGAP000953-PA [Anopheles gambiae str. PEST]	XP_560169	1.89768e-156	98
CDS_731_transcript_1958	1326	gi|158297273|ref|XP_317538.3|AGAP007940-PA [Anopheles gambiae str. PEST]	XP_317538	8.53794e-105	95
CDS_732_transcript_1966	999	gi|158297776|ref|XP_317955.4|AGAP011364-PA [Anopheles gambiae str. PEST]	XP_317955	4.75679e-177	89
CDS_733_transcript_1968	1269	gi|31207553|ref|XP_312743.1|AGAP003057-PA [Anopheles gambiae str. PEST]	XP_312743	0	91
CDS_734_transcript_1973	522	gi|158287467|ref|XP_309492.4|AGAP011157-PA [Anopheles gambiae str. PEST]	XP_309492	1.01046e-76	86
CDS_735_transcript_1975	333	---Novel---
CDS_736_transcript_1979	1050	gi|347965109|ref|XP_317977.5|AGAP001084-PA [Anopheles gambiae str. PEST]	XP_317977	0	95
CDS_737_transcript_1981	1095	gi|158293896|ref|XP_557484.2|AGAP004598-PA [Anopheles gambiae str. PEST]	XP_557484	0	96
CDS_738_transcript_1981	591	gi|118786213|ref|XP_315226.3|AGAP004597-PA [Anopheles gambiae str. PEST]	XP_315226	1.82951e-111	92
CDS_739_transcript_1986	1020	gi|158297432|ref|XP_317663.4|AGAP007836-PA [Anopheles gambiae str. PEST]	XP_317663	2.86654e-128	89
CDS_740_transcript_1995	870	gi|347970017|ref|XP_309653.5|AGAP003506-PA [Anopheles gambiae str. PEST]	XP_309653	0	96
CDS_741_transcript_1999	393	gi|312373091|gb|EFR20913.1|hypothetical protein AND_18318 [Anopheles darlingi]	EFR20913	2.78462e-88	99
CDS_742_transcript_2003	366	---Novel---
CDS_743_transcript_2005	435	gi|118782662|ref|XP_312420.3|AGAP002519-PA [Anopheles gambiae str. PEST]	XP_312420	3.20357e-21	70
CDS_744_transcript_2010	519	gi|347965673|ref|XP_321855.5|AGAP001292-PA [Anopheles gambiae str. PEST]	XP_321855	1.94587e-24	70
CDS_745_transcript_2011	462	gi|158299435|ref|XP_319573.4|AGAP008828-PA [Anopheles gambiae str. PEST]	XP_319573	1.93504e-88	93
CDS_746_transcript_2011	912	gi|312372696|gb|EFR20600.1|hypothetical protein AND_19819 [Anopheles darlingi]	EFR20600	4.90756e-64	68
CDS_747_transcript_2013	615	gi|58391485|ref|XP_318629.2|AGAP009602-PA [Anopheles gambiae str. PEST]	XP_318629	1.25e-112	97
CDS_748_transcript_2016	609	gi|347964198|ref|XP_559267.2|AGAP000636-PA [Anopheles gambiae str. PEST]	XP_559267	1.06578e-43	66
CDS_749_transcript_2017	1182	gi|58377148|ref|XP_309438.2|AGAP011203-PA [Anopheles gambiae str. PEST]	XP_309438	0	95
CDS_750_transcript_2018	300	---Novel---
CDS_751_transcript_2020	819	gi|347963752|ref|XP_565967.3|AGAP000402-PA [Anopheles gambiae str. PEST]	XP_565967	5.06978e-93	78
CDS_752_transcript_2021	1791	gi|158292299|ref|XP_313821.3|AGAP004521-PA [Anopheles gambiae str. PEST]	XP_313821	0	98
CDS_753_transcript_2021	1164	gi|158292299|ref|XP_313821.3|AGAP004521-PA [Anopheles gambiae str. PEST]	XP_313821	0	98
CDS_754_transcript_2023	420	gi|347971562|ref|XP_003436759.1|AGAP004256-PB [Anopheles gambiae str. PEST]	XP_003436759	3.38215e-44	94
CDS_755_transcript_2024	363	gi|312371528|gb|EFR19691.1|hypothetical protein AND_21982 [Anopheles darlingi]	EFR19691	4.31644e-25	68
CDS_756_transcript_2025	1029	gi|158290192|ref|XP_311767.4|AGAP003477-PA [Anopheles gambiae str. PEST]	XP_311767	0	98
CDS_757_transcript_2033	1335	gi|347964690|ref|XP_316863.5|AGAP000886-PA [Anopheles gambiae str. PEST]	XP_316863	0	87
CDS_758_transcript_2035	366	gi|158295274|ref|XP_316118.4|AGAP006068-PC [Anopheles gambiae str. PEST]	XP_316118	3.02334e-68	94
CDS_759_transcript_2037	360	gi|158302544|ref|XP_322067.4|AGAP001101-PA [Anopheles gambiae str. PEST]	XP_322067	5.05342e-49	76
CDS_760_transcript_2045	312	---Novel---
CDS_761_transcript_2047	471	gi|158288327|ref|XP_310208.3|AGAP009489-PA [Anopheles gambiae str. PEST]	XP_310208	3.29035e-103	96
CDS_762_transcript_2051	438	gi|347976438|ref|XP_001688287.2|AGAP000586-PA [Anopheles gambiae str. PEST]	XP_001688287	7.84456e-60	81
CDS_763_transcript_2054	441	gi|347964310|ref|XP_003437066.1|AGAP000697-PB [Anopheles gambiae str. PEST]	XP_003437066	1.43203e-51	97
CDS_764_transcript_2055	1791	gi|158288356|ref|XP_310228.4|AGAP009471-PA [Anopheles gambiae str. PEST]	XP_310228	0	83
CDS_765_transcript_2056	1392	gi|158285710|ref|XP_308429.3|AGAP007406-PA [Anopheles gambiae str. PEST]	XP_308429	0	99
CDS_766_transcript_2065	2670	gi|60593111|gb|AAX28841.1|RNA-dependent DNA polymerase [Drosophila melanogaster]	AAX28841	0	60
CDS_767_transcript_2066	1011	gi|157115837|ref|XP_001658306.1|DEAD box ATP-dependent RNA helicase [Aedes aegypti]	XP_001658306	0	98
CDS_768_transcript_2067	627	gi|194759123|ref|XP_001961799.1|GF14747 [Drosophila ananassae]	XP_001961799	2.5067e-127	92
CDS_769_transcript_2068	2373	gi|347965054|ref|XP_001230842.3|AGAP001057-PA [Anopheles gambiae str. PEST]	XP_001230842	0	81
CDS_770_transcript_2076	405	gi|57971456|ref|XP_564616.1|AGAP007621-PB [Anopheles gambiae str. PEST]	XP_564616	3.07942e-39	100
CDS_771_transcript_2077	411	---Novel---
CDS_772_transcript_2084	1179	gi|158286524|ref|XP_308790.4|AGAP006967-PA [Anopheles gambiae str. PEST]	XP_308790	6.67485e-40	93
CDS_773_transcript_2086	1197	gi|58392954|ref|XP_319738.2|AGAP008988-PA [Anopheles gambiae str. PEST]	XP_319738	0	98
CDS_774_transcript_2087	1275	gi|347968001|ref|XP_312421.4|AGAP002518-PA [Anopheles gambiae str. PEST]	XP_312421	0	98
CDS_775_transcript_2088	303	---Novel---
CDS_776_transcript_2089	483	gi|157129911|ref|XP_001661813.1|homothorax homeobox protein [Aedes aegypti]	XP_001661813	7.81872e-94	96
CDS_777_transcript_2091	648	gi|158292471|ref|XP_313937.4|AGAP005062-PA [Anopheles gambiae str. PEST]	XP_313937	7.51039e-33	97
CDS_778_transcript_2096	936	gi|119114471|ref|XP_001238132.1|AGAP010122-PA [Anopheles gambiae str. PEST]	XP_001238132	7.89393e-78	93
CDS_779_transcript_2102	456	gi|312373727|gb|EFR21419.1|hypothetical protein AND_17067 [Anopheles darlingi]	EFR21419	3.18942e-103	100
CDS_780_transcript_2104	531	gi|58391043|ref|XP_318244.2|AGAP010322-PA [Anopheles gambiae str. PEST]	XP_318244	6.20492e-101	100
CDS_781_transcript_2109	330	gi|118793920|ref|XP_321155.3|AGAP001910-PA [Anopheles gambiae str. PEST]	XP_321155	3.80492e-67	97
CDS_782_transcript_2114	333	gi|118794426|ref|XP_321470.3|AGAP001627-PA [Anopheles gambiae str. PEST]	XP_321470	6.14897e-36	100
CDS_783_transcript_2118	627	gi|347968780|ref|XP_312015.5|AGAP002895-PA [Anopheles gambiae str. PEST]	XP_312015	1.35644e-144	99
CDS_784_transcript_2119	819	gi|312384689|gb|EFR29359.1|hypothetical protein AND_01776 [Anopheles darlingi]	EFR29359	1.06746e-116	78
CDS_785_transcript_2122	312	---Novel---
CDS_786_transcript_2127	804	gi|158295369|ref|XP_001688789.1|AGAP006115-PB [Anopheles gambiae str. PEST]	XP_001688789	3.17697e-169	99
CDS_787_transcript_2129	1011	gi|158299932|ref|XP_319937.4|AGAP009173-PA [Anopheles gambiae str. PEST]	XP_319937	0	98
CDS_788_transcript_2131	690	gi|118777664|ref|XP_308204.3|AGAP007666-PA [Anopheles gambiae str. PEST]	XP_308204	1.82128e-154	99
CDS_789_transcript_2132	525	gi|158301324|ref|XP_321035.4|AGAP002020-PA [Anopheles gambiae str. PEST]	XP_321035	1.93101e-118	97
CDS_790_transcript_2142	345	gi|158299263|ref|XP_554108.3|AGAP010200-PA [Anopheles gambiae str. PEST]	XP_554108	2.89426e-73	98
CDS_791_transcript_2143	918	gi|158287717|ref|XP_309689.4|AGAP010297-PA [Anopheles gambiae str. PEST]	XP_309689	2.02044e-113	98
CDS_792_transcript_2146	372	gi|347971806|ref|XP_562137.4|AGAP004391-PA [Anopheles gambiae str. PEST]	XP_562137	7.90866e-54	94
CDS_793_transcript_2147	618	gi|347970971|ref|XP_318412.5|AGAP003960-PA [Anopheles gambiae str. PEST]	XP_318412	6.75212e-67	81
CDS_794_transcript_2147	531	gi|347970971|ref|XP_318412.5|AGAP003960-PA [Anopheles gambiae str. PEST]	XP_318412	1.20091e-31	86
CDS_795_transcript_2156	477	gi|170036673|ref|XP_001846187.1|conserved hypothetical protein [Culex quinquefasciatus]	XP_001846187	4.99826e-68	84
CDS_796_transcript_2160	765	gi|158287621|ref|XP_309608.4|AGAP004055-PA [Anopheles gambiae str. PEST]	XP_309608	5.19608e-180	100
CDS_797_transcript_2163	366	gi|52429827|gb|AAU50567.1|fruitless male-specific zinc-finger C isoform [Anopheles gambiae]	AAU50567	1.38746e-18	93
CDS_798_transcript_2168	993	gi|158295113|ref|XP_316023.4|AGAP005980-PA [Anopheles gambiae str. PEST]	XP_316023	0	96
CDS_799_transcript_2169	312	---Novel---
CDS_800_transcript_2170	336	---Novel---
CDS_801_transcript_2179	645	gi|347971992|ref|XP_001688460.2|AGAP004481-PA [Anopheles gambiae str. PEST]	XP_001688460	1.83407e-95	95
CDS_802_transcript_2184	1746	gi|347965977|ref|XP_321659.5|AGAP001468-PA [Anopheles gambiae str. PEST]	XP_321659	0	96
CDS_803_transcript_2184	414	gi|347965977|ref|XP_321659.5|AGAP001468-PA [Anopheles gambiae str. PEST]	XP_321659	3.30715e-78	96
CDS_804_transcript_2188	1005	gi|158288305|ref|XP_310186.3|AGAP009510-PA [Anopheles gambiae str. PEST]	XP_310186	0	98
CDS_805_transcript_2188	312	gi|158288305|ref|XP_310186.3|AGAP009510-PA [Anopheles gambiae str. PEST]	XP_310186	4.46037e-17	100
CDS_806_transcript_2190	450	gi|347963138|ref|XP_311068.3|AGAP000083-PA [Anopheles gambiae str. PEST]	XP_311068	2.49647e-105	100
CDS_807_transcript_2191	318	---Novel---
CDS_808_transcript_2194	1569	gi|158301270|ref|XP_320984.4|AGAP002063-PA [Anopheles gambiae str. PEST]	XP_320984	0	91
CDS_809_transcript_2195	417	gi|158299657|ref|XP_319728.4|AGAP008977-PA [Anopheles gambiae str. PEST]	XP_319728	2.7741e-40	93
CDS_810_transcript_2198	885	gi|158294812|ref|XP_001688731.1|AGAP005807-PC [Anopheles gambiae str. PEST]	XP_001688731	6.48363e-50	88
CDS_811_transcript_2199	1011	gi|347971783|ref|XP_003436797.1|AGAP004373-PB [Anopheles gambiae str. PEST]	XP_003436797	0	94
CDS_812_transcript_2200	318	---Novel---
CDS_813_transcript_2204	693	gi|339649283|gb|AEJ87234.1|glutathione s-transferase E6, partial [Anopheles stephensi]	AEJ87234	3.83387e-148	95
CDS_814_transcript_2204	675	gi|339649293|gb|AEJ87239.1|glutathione s-transferase E5 [Anopheles funestus]	AEJ87239	9.3429e-153	96
CDS_815_transcript_2207	1641	gi|158300281|ref|XP_551896.3|AGAP012296-PA [Anopheles gambiae str. PEST]	XP_551896	0	93
CDS_816_transcript_2209	525	gi|158294498|ref|XP_001688696.1|AGAP005627-PD [Anopheles gambiae str. PEST]	XP_001688696	1.30842e-116	99
CDS_817_transcript_2212	615	gi|114864915|gb|ABI83783.1|translocon-associated complex TRAP delta subunit [Anopheles funestus]	ABI83783	4.19891e-110	96
CDS_818_transcript_2225	1209	gi|158289720|ref|XP_001237382.2|AGAP010675-PA [Anopheles gambiae str. PEST]	XP_001237382	3.12077e-118	76
CDS_819_transcript_2226	1029	gi|158285226|ref|XP_308197.4|AGAP007674-PB [Anopheles gambiae str. PEST]	XP_308197	0	99
CDS_820_transcript_2228	297	gi|158287395|ref|XP_564289.3|AGAP011208-PA [Anopheles gambiae str. PEST]	XP_564289	2.1706e-41	100
CDS_821_transcript_2229	849	gi|158294606|ref|XP_315708.4|AGAP005701-PA [Anopheles gambiae str. PEST]	XP_315708	0	96
CDS_822_transcript_2231	444	gi|347967926|ref|XP_001237468.3|AGAP002464-PA [Anopheles gambiae str. PEST]	XP_001237468	6.15261e-88	96
CDS_823_transcript_2238	855	gi|116246324|ref|XP_001230379.1|Anopheles gambiae str. PEST AGAP012811-PA [Anopheles gambiae str. PEST]	XP_001230379	6.26546e-126	87
CDS_824_transcript_2240	348	---Novel---
CDS_825_transcript_2243	987	gi|347970853|ref|XP_308116.4|AGAP003889-PA [Anopheles gambiae str. PEST]	XP_308116	2.68517e-176	91
CDS_826_transcript_2243	942	gi|347970855|ref|XP_308117.4|AGAP003890-PA [Anopheles gambiae str. PEST]	XP_308117	0	97
CDS_827_transcript_2247	324	gi|347965837|ref|XP_321723.5|AGAP001410-PA [Anopheles gambiae str. PEST]	XP_321723	1.91268e-26	96
CDS_828_transcript_2251	1083	gi|118777669|ref|XP_308208.3|AGAP007662-PA [Anopheles gambiae str. PEST]	XP_308208	0	96
CDS_829_transcript_2256	1038	gi|118791842|ref|XP_319981.3|AGAP009204-PA [Anopheles gambiae str. PEST]	XP_319981	0	99
CDS_830_transcript_2259	1920	gi|145220604|gb|ABP48077.1|putative gag-pol protein [Drosophila ananassae]	ABP48077	9.48287e-174	71
CDS_831_transcript_2264	885	gi|347963159|ref|XP_311060.5|AGAP000092-PA [Anopheles gambiae str. PEST]	XP_311060	0	96
CDS_832_transcript_2269	1494	gi|158288270|ref|XP_310144.4|AGAP009546-PA [Anopheles gambiae str. PEST]	XP_310144	0	89
CDS_833_transcript_2270	360	gi|158301153|ref|XP_320897.4|AGAP011610-PA [Anopheles gambiae str. PEST]	XP_320897	1.48879e-67	94
CDS_834_transcript_2272	339	gi|58389340|ref|XP_316953.2|AGAP008491-PA [Anopheles gambiae str. PEST]	XP_316953	5.09368e-71	97
CDS_835_transcript_2282	543	gi|158293118|ref|XP_314465.4|AGAP010491-PA [Anopheles gambiae str. PEST]	XP_314465	2.1725e-95	91
CDS_836_transcript_2282	507	gi|158293118|ref|XP_314465.4|AGAP010491-PA [Anopheles gambiae str. PEST]	XP_314465	6.85683e-74	93
CDS_837_transcript_2284	369	gi|158286137|ref|XP_308598.4|AGAP007172-PB [Anopheles gambiae str. PEST]	XP_308598	3.97204e-27	84
CDS_838_transcript_2289	429	gi|312385565|gb|EFR30031.1|hypothetical protein AND_00624 [Anopheles darlingi]	EFR30031	3.57713e-64	82
CDS_839_transcript_2291	537	gi|118781793|ref|XP_311862.3|AGAP003016-PA [Anopheles gambiae str. PEST]	XP_311862	4.3549e-90	94
CDS_840_transcript_2292	624	gi|118794438|ref|XP_321477.2|AGAP001622-PA [Anopheles gambiae str. PEST]	XP_321477	1.91609e-97	96
CDS_841_transcript_2299	483	gi|58394233|ref|XP_320608.2|AGAP011925-PA [Anopheles gambiae str. PEST]	XP_320608	9.90051e-89	97
CDS_842_transcript_2302	1008	gi|347972336|ref|XP_315174.5|AGAP004638-PA [Anopheles gambiae str. PEST]	XP_315174	2.76981e-155	78
CDS_843_transcript_2302	894	gi|347972334|ref|XP_003436879.1|AGAP013117-PA [Anopheles gambiae str. PEST]	XP_003436879	7.34656e-147	81
CDS_844_transcript_2303	1422	gi|347962985|ref|XP_311158.5|AGAP000002-PA [Anopheles gambiae str. PEST]	XP_311158	5.82556e-171	90
CDS_845_transcript_2309	909	gi|158288362|ref|XP_001688274.1|AGAP009468-PA [Anopheles gambiae str. PEST]	XP_001688274	5.85925e-165	96
CDS_846_transcript_2309	516	gi|158288362|ref|XP_001688274.1|AGAP009468-PA [Anopheles gambiae str. PEST]	XP_001688274	8.95469e-91	94
CDS_847_transcript_2310	471	gi|118781349|ref|XP_559213.2|AGAP010707-PA [Anopheles gambiae str. PEST]	XP_559213	1.14305e-19	65
CDS_848_transcript_2318	2703	gi|103015|pir||B34751hypothetical protein - African malaria mosquito transposon T1-2 (fragment)	B34751	0	63
CDS_849_transcript_2320	309	gi|58376301|ref|XP_308044.2|AGAP002151-PA [Anopheles gambiae str. PEST]	XP_308044	3.12961e-44	100
CDS_850_transcript_2320	336	gi|58376301|ref|XP_308044.2|AGAP002151-PA [Anopheles gambiae str. PEST]	XP_308044	2.15464e-64	98
CDS_851_transcript_2321	849	gi|58391886|ref|XP_318947.2|AGAP009833-PA [Anopheles gambiae str. PEST]	XP_318947	0	99
CDS_852_transcript_2329	837	gi|118789508|ref|XP_317468.3|AGAP008000-PA [Anopheles gambiae str. PEST]	XP_317468	4.69495e-173	96
CDS_853_transcript_2331	381	gi|312385976|gb|EFR30357.1|hypothetical protein AND_00104 [Anopheles darlingi]	EFR30357	1.03934e-78	96
CDS_854_transcript_2333	489	gi|118779073|ref|XP_309056.3|AGAP005267-PA [Anopheles gambiae str. PEST]	XP_309056	1.00183e-100	99
CDS_855_transcript_2337	480	gi|312372197|gb|EFR20212.1|hypothetical protein AND_20489 [Anopheles darlingi]	EFR20212	1.0953e-48	90
CDS_856_transcript_2341	330	gi|347968149|ref|XP_312339.5|AGAP002597-PA [Anopheles gambiae str. PEST]	XP_312339	1.49457e-60	97
CDS_857_transcript_2342	849	gi|158292441|ref|XP_001688474.1|AGAP005044-PB [Anopheles gambiae str. PEST]	XP_001688474	0	94
CDS_858_transcript_2345	1128	gi|158297444|ref|XP_317671.4|AGAP007828-PA [Anopheles gambiae str. PEST]	XP_317671	0	97
CDS_859_transcript_2346	999	gi|347966368|ref|XP_321415.5|AGAP001678-PA [Anopheles gambiae str. PEST]	XP_321415	0	99
CDS_860_transcript_2347	555	gi|158285730|ref|XP_001687940.1|AGAP007396-PA [Anopheles gambiae str. PEST]	XP_001687940	7.73045e-50	73
CDS_861_transcript_2350	348	---Novel---
CDS_862_transcript_2352	1383	gi|158295762|ref|XP_001237803.2|AGAP006373-PA [Anopheles gambiae str. PEST]	XP_001237803	5.01564e-168	81
CDS_863_transcript_2353	1218	gi|118785594|ref|XP_314763.3|AGAP008664-PA [Anopheles gambiae str. PEST]	XP_314763	0	100
CDS_864_transcript_2354	351	gi|312373261|gb|EFR21036.1|hypothetical protein AND_17667 [Anopheles darlingi]	EFR21036	1.03284e-48	88
CDS_865_transcript_2355	312	gi|58386285|ref|XP_314652.2|AGAP008541-PA [Anopheles gambiae str. PEST]	XP_314652	7.18479e-68	99
CDS_866_transcript_2357	1971	gi|158289401|ref|XP_311140.4|AGAP000022-PA [Anopheles gambiae str. PEST]	XP_311140	0	89
CDS_867_transcript_2358	621	gi|347966551|ref|XP_321299.4|AGAP001778-PA [Anopheles gambiae str. PEST]	XP_321299	2.50144e-119	93
CDS_868_transcript_2359	495	gi|158285959|ref|XP_564957.3|AGAP007264-PA [Anopheles gambiae str. PEST]	XP_564957	2.67995e-109	96
CDS_869_transcript_2360	1551	gi|158285296|ref|XP_308231.4|AGAP007638-PA [Anopheles gambiae str. PEST]	XP_308231	0	95
CDS_870_transcript_2361	759	---Novel---
CDS_871_transcript_2364	816	gi|31215306|ref|XP_316000.1|AGAP005960-PA [Anopheles gambiae str. PEST]	XP_316000	9.23761e-149	100
CDS_872_transcript_2366	423	---Novel---
CDS_873_transcript_2366	438	---Novel---
CDS_874_transcript_2369	1236	gi|347969505|ref|XP_312940.5|AGAP003232-PA [Anopheles gambiae str. PEST]	XP_312940	0	87
CDS_875_transcript_2370	318	gi|158296918|ref|XP_317242.4|AGAP008228-PA [Anopheles gambiae str. PEST]	XP_317242	2.77824e-70	100
CDS_876_transcript_2372	522	gi|158297531|ref|XP_317753.4|AGAP007761-PA [Anopheles gambiae str. PEST]	XP_317753	5.22481e-69	99
CDS_877_transcript_2378	789	gi|158286707|ref|XP_308886.4|AGAP006871-PA [Anopheles gambiae str. PEST]	XP_308886	0	99
CDS_878_transcript_2379	621	---Novel---
CDS_879_transcript_2381	1125	gi|58392833|ref|XP_319655.2|AGAP008908-PA [Anopheles gambiae str. PEST]	XP_319655	0	98
CDS_880_transcript_2384	741	gi|312377715|gb|EFR24476.1|hypothetical protein AND_10894 [Anopheles darlingi]	EFR24476	1.18457e-156	99
CDS_881_transcript_2387	387	---Novel---
CDS_882_transcript_2387	321	---Novel---
CDS_883_transcript_2389	339	---Novel---
CDS_884_transcript_2393	1068	gi|158299982|ref|XP_319987.4|AGAP009210-PA [Anopheles gambiae str. PEST]	XP_319987	0	98
CDS_885_transcript_2397	906	gi|158298447|ref|XP_318619.4|AGAP009595-PA [Anopheles gambiae str. PEST]	XP_318619	0	98
CDS_886_transcript_2404	558	gi|347970942|ref|XP_003436663.1|AGAP003937-PB [Anopheles gambiae str. PEST]	XP_003436663	2.99039e-65	90
CDS_887_transcript_2408	1650	gi|158295022|ref|XP_315963.4|AGAP005933-PA [Anopheles gambiae str. PEST]	XP_315963	0	81
CDS_888_transcript_2410	306	gi|158298465|ref|XP_318638.4|AGAP009609-PA [Anopheles gambiae str. PEST]	XP_318638	1.78991e-62	97
CDS_889_transcript_2411	1029	gi|158298465|ref|XP_318638.4|AGAP009609-PA [Anopheles gambiae str. PEST]	XP_318638	0	98
CDS_890_transcript_2417	1380	gi|158291584|ref|XP_313091.4|AGAP004197-PA [Anopheles gambiae str. PEST]	XP_313091	0	99
CDS_891_transcript_2418	309	---Novel---
CDS_892_transcript_2420	1563	gi|312374193|gb|EFR21802.1|hypothetical protein AND_16340 [Anopheles darlingi]	EFR21802	0	77
CDS_893_transcript_2420	1149	gi|170053962|ref|XP_001862912.1|conserved hypothetical protein [Culex quinquefasciatus]	XP_001862912	1.47064e-34	50
CDS_894_transcript_2425	2598	gi|1402848|gb|AAC28743.1|pol-like protein [Ceratitis capitata]	AAC28743	0	69
CDS_895_transcript_2426	435	---Novel---
CDS_896_transcript_2436	447	---Novel---
CDS_897_transcript_2438	435	gi|347967523|ref|XP_307908.4|AGAP002272-PA [Anopheles gambiae str. PEST]	XP_307908	3.03039e-65	97
CDS_898_transcript_2438	441	gi|347967521|ref|XP_003436079.1|AGAP002272-PC [Anopheles gambiae str. PEST]	XP_003436079	1.19835e-71	95
CDS_899_transcript_2441	453	gi|58387816|ref|XP_315834.2|AGAP005813-PA [Anopheles gambiae str. PEST]	XP_315834	3.7083e-101	97
CDS_900_transcript_2455	303	gi|347968043|ref|XP_312398.5|AGAP002541-PA [Anopheles gambiae str. PEST]	XP_312398	6.53615e-39	77
CDS_901_transcript_2456	1209	gi|68697272|emb|CAJ14165.1|BEL12_AG transposon polyprotein [Anopheles gambiae]	CAJ14165	1.65789e-81	60
CDS_902_transcript_2459	306	---Novel---
CDS_903_transcript_2460	789	gi|118789020|ref|XP_317141.3|AGAP008322-PA [Anopheles gambiae str. PEST]	XP_317141	9.19043e-163	100
CDS_904_transcript_2461	372	---Novel---
CDS_905_transcript_2463	708	gi|312381341|gb|EFR27109.1|hypothetical protein AND_06385 [Anopheles darlingi]	EFR27109	9.06113e-158	99
CDS_906_transcript_2469	384	gi|347964021|ref|XP_003437027.1|AGAP013055-PA [Anopheles gambiae str. PEST]	XP_003437027	1.53979e-07	98
CDS_907_transcript_2470	528	gi|118785718|ref|XP_314842.3|AGAP008730-PA [Anopheles gambiae str. PEST]	XP_314842	4.43531e-95	99
CDS_908_transcript_2485	396	gi|158295906|ref|XP_316513.4|AGAP006473-PA [Anopheles gambiae str. PEST]	XP_316513	5.59028e-52	91
CDS_909_transcript_2485	627	gi|158295906|ref|XP_316513.4|AGAP006473-PA [Anopheles gambiae str. PEST]	XP_316513	4.06831e-101	91
CDS_910_transcript_2485	618	gi|158295906|ref|XP_316513.4|AGAP006473-PA [Anopheles gambiae str. PEST]	XP_316513	7.37673e-71	91
CDS_911_transcript_2486	522	gi|170060498|ref|XP_001865830.1|endonuclease G, mitochondrial [Culex quinquefasciatus]	XP_001865830	3.54855e-115	94
CDS_912_transcript_2487	357	gi|158297418|ref|XP_317654.4|AGAP007845-PA [Anopheles gambiae str. PEST]	XP_317654	9.94137e-65	91
CDS_913_transcript_2488	381	---Novel---
CDS_914_transcript_2493	360	---Novel---
CDS_915_transcript_2499	1392	gi|2791289|emb|CAA04050.1|RNase H [Drosophila melanogaster]	CAA04050	3.04155e-55	51
CDS_916_transcript_2501	1065	gi|347968446|ref|XP_312198.5|AGAP002728-PA [Anopheles gambiae str. PEST]	XP_312198	0	100
CDS_917_transcript_2504	564	gi|347964024|ref|XP_310540.4|AGAP000544-PA [Anopheles gambiae str. PEST]	XP_310540	3.03258e-76	83
CDS_918_transcript_2514	375	gi|312378981|gb|EFR25401.1|hypothetical protein AND_09291 [Anopheles darlingi]	EFR25401	8.0337e-81	96
CDS_919_transcript_2515	2685	gi|322782200|gb|EFZ10365.1|hypothetical protein SINV_11683 [Solenopsis invicta]	EFZ10365	3.17993e-151	56
CDS_920_transcript_2520	333	gi|312376719|gb|EFR23726.1|hypothetical protein AND_12362 [Anopheles darlingi]	EFR23726	2.04019e-63	99
CDS_921_transcript_2525	1176	gi|158294594|ref|XP_315704.4|AGAP005693-PA [Anopheles gambiae str. PEST]	XP_315704	0	86
CDS_922_transcript_2526	498	gi|312377208|gb|EFR24096.1|hypothetical protein AND_11559 [Anopheles darlingi]	EFR24096	7.09935e-68	87
CDS_923_transcript_2530	960	gi|158287438|ref|XP_309467.4|AGAP011180-PA [Anopheles gambiae str. PEST]	XP_309467	7.43595e-160	89
CDS_924_transcript_2531	750	gi|347966932|ref|XP_003435987.1|AGAP013061-PA [Anopheles gambiae str. PEST]	XP_003435987	2.14343e-170	97
CDS_925_transcript_2533	1251	gi|158291405|ref|XP_312923.4|AGAP003215-PA [Anopheles gambiae str. PEST]	XP_312923	0	99
CDS_926_transcript_2535	741	gi|347971278|ref|XP_312994.5|AGAP004115-PA [Anopheles gambiae str. PEST]	XP_312994	3.89056e-126	96
CDS_927_transcript_2537	858	gi|158299570|ref|XP_552798.3|AGAP008916-PA [Anopheles gambiae str. PEST]	XP_552798	7.18838e-146	94
CDS_928_transcript_2538	1179	gi|158295752|ref|XP_316396.4|AGAP006366-PC [Anopheles gambiae str. PEST]	XP_316396	0	100
CDS_929_transcript_2539	1938	gi|158297671|ref|XP_317864.4|AGAP011440-PA [Anopheles gambiae str. PEST]	XP_317864	0	77
CDS_930_transcript_2542	315	gi|58384444|ref|XP_313313.2|AGAP003567-PA [Anopheles gambiae str. PEST]	XP_313313	5.84427e-50	95
CDS_931_transcript_2547	459	gi|312380433|gb|EFR26429.1|hypothetical protein AND_07533 [Anopheles darlingi]	EFR26429	4.41714e-10	53
CDS_932_transcript_2549	393	---Novel---
CDS_933_transcript_2553	546	gi|170029141|ref|XP_001842452.1|conserved hypothetical protein [Culex quinquefasciatus]	XP_001842452	5.886e-68	80
CDS_934_transcript_2555	303	---Novel---
CDS_935_transcript_2556	525	gi|170029141|ref|XP_001842452.1|conserved hypothetical protein [Culex quinquefasciatus]	XP_001842452	2.19367e-66	79
CDS_936_transcript_2559	300	---Novel---
CDS_937_transcript_2559	438	gi|158287631|ref|XP_309617.4|AGAP004065-PA [Anopheles gambiae str. PEST]	XP_309617	2.55249e-12	95
CDS_938_transcript_2566	342	---Novel---
CDS_939_transcript_2572	564	gi|111035020|gb|ABH03475.1|beta-3 tubulin [Aedes aegypti]	ABH03475	8.34901e-122	99
CDS_940_transcript_2574	678	gi|118779227|ref|XP_309138.3|AGAP000949-PA [Anopheles gambiae str. PEST]	XP_309138	3.42542e-130	96
CDS_941_transcript_2574	849	gi|118779225|ref|XP_001237187.1|AGAP000948-PA [Anopheles gambiae str. PEST]	XP_001237187	3.80543e-131	80
CDS_942_transcript_2579	324	---Novel---
CDS_943_transcript_2580	1560	gi|347964594|ref|XP_316802.5|AGAP000834-PA [Anopheles gambiae str. PEST]	XP_316802	0	96
CDS_944_transcript_2584	303	---Novel---
CDS_945_transcript_2586	393	gi|118794377|ref|XP_321446.3|AGAP001650-PA [Anopheles gambiae str. PEST]	XP_321446	3.19453e-81	99
CDS_946_transcript_2587	390	gi|158290380|ref|XP_311983.4|AGAP002922-PA [Anopheles gambiae str. PEST]	XP_311983	2.43816e-56	94
CDS_947_transcript_2589	453	gi|347965476|ref|XP_551649.4|AGAP001197-PA [Anopheles gambiae str. PEST]	XP_551649	1.8391e-74	87
CDS_948_transcript_2601	402	---Novel---
CDS_949_transcript_2603	360	---Novel---
CDS_950_transcript_2608	831	gi|99082886|gb|ABF66618.1|putative cytoplasmic carbonic anhydrase [Anopheles gambiae]	ABF66618	0	99
CDS_951_transcript_2609	849	gi|347969336|ref|XP_312831.5|AGAP003141-PA [Anopheles gambiae str. PEST]	XP_312831	7.59447e-154	91
CDS_952_transcript_2610	1017	gi|158289859|ref|XP_311495.4|AGAP010454-PA [Anopheles gambiae str. PEST]	XP_311495	2.77736e-145	98
CDS_953_transcript_2612	1038	gi|347972223|ref|XP_315232.3|AGAP004592-PA [Anopheles gambiae str. PEST]	XP_315232	1.76863e-106	100
CDS_954_transcript_2613	543	gi|158297465|ref|XP_001689052.1|AGAP007808-PA [Anopheles gambiae str. PEST]	XP_001689052	8.23789e-66	94
CDS_955_transcript_2615	654	gi|158284467|ref|XP_001687799.1|Anopheles gambiae str. PEST AGAP012755-PA [Anopheles gambiae str. PEST]	XP_001687799	7.2546e-146	96
CDS_956_transcript_2618	396	gi|58387910|ref|XP_315900.2|AGAP005873-PA [Anopheles gambiae str. PEST]	XP_315900	3.50184e-68	100
CDS_957_transcript_2621	453	gi|158300238|ref|XP_320211.4|AGAP012339-PA [Anopheles gambiae str. PEST]	XP_320211	8.56395e-70	99
CDS_958_transcript_2624	1656	gi|118792293|ref|XP_001238280.1|AGAP012292-PA [Anopheles gambiae str. PEST]	XP_001238280	0	94
CDS_959_transcript_2629	348	---Novel---
CDS_960_transcript_2634	1758	gi|158299743|ref|XP_319784.4|AGAP009033-PA [Anopheles gambiae str. PEST]	XP_319784	0	86
CDS_961_transcript_2640	375	gi|195367765|ref|XP_002045748.1|GM12965 [Drosophila sechellia]	XP_002045748	1.71066e-58	100
CDS_962_transcript_2641	699	gi|158292555|ref|XP_313972.3|AGAP005096-PA [Anopheles gambiae str. PEST]	XP_313972	2.87855e-76	90
CDS_963_transcript_2644	1155	gi|119114534|ref|XP_319323.3|AGAP010156-PA [Anopheles gambiae str. PEST]	XP_319323	0	99
CDS_964_transcript_2649	351	---Novel---
CDS_965_transcript_2651	924	gi|325698266|gb|ADZ44797.1|APL1C [Anopheles gambiae]	ADZ44797	2.45109e-83	68
CDS_966_transcript_2654	513	gi|158294505|ref|XP_001688699.1|AGAP005629-PA [Anopheles gambiae str. PEST]	XP_001688699	2.04122e-59	78
CDS_967_transcript_2655	315	---Novel---
CDS_968_transcript_2656	1122	gi|347964125|ref|XP_001237252.2|AGAP000595-PA [Anopheles gambiae str. PEST]	XP_001237252	0	92
CDS_969_transcript_2656	450	gi|347964123|ref|XP_001237253.3|AGAP000594-PA [Anopheles gambiae str. PEST]	XP_001237253	2.40304e-71	93
CDS_970_transcript_2658	678	gi|158293972|ref|XP_315330.3|AGAP005316-PA [Anopheles gambiae str. PEST]	XP_315330	5.79979e-121	99
CDS_971_transcript_2662	336	gi|347965253|ref|XP_001237138.3|AGAP007008-PA [Anopheles gambiae str. PEST]	XP_001237138	1.47641e-48	95
CDS_972_transcript_2665	1209	gi|347970563|ref|XP_001688282.2|AGAP003759-PA [Anopheles gambiae str. PEST]	XP_001688282	0	91
CDS_973_transcript_2666	1212	gi|347970563|ref|XP_001688282.2|AGAP003759-PA [Anopheles gambiae str. PEST]	XP_001688282	0	91
CDS_974_transcript_2669	306	gi|58391864|ref|XP_318932.2|AGAP009824-PA [Anopheles gambiae str. PEST]	XP_318932	8.47361e-67	97
CDS_975_transcript_2671	309	gi|158300554|ref|XP_320442.4|AGAP012083-PA [Anopheles gambiae str. PEST]	XP_320442	6.21565e-66	98
CDS_976_transcript_2681	1110	gi|58382258|ref|XP_311818.2|AGAP003052-PA [Anopheles gambiae str. PEST]	XP_311818	0	95
CDS_977_transcript_2683	516	gi|312384195|gb|EFR28980.1|hypothetical protein AND_02424 [Anopheles darlingi]	EFR28980	1.5408e-64	77
CDS_978_transcript_2684	450	gi|347966027|ref|XP_001238515.3|AGAP001496-PA [Anopheles gambiae str. PEST]	XP_001238515	8.03381e-48	77
CDS_979_transcript_2686	411	---Novel---
CDS_980_transcript_2687	564	---Novel---
CDS_981_transcript_2697	327	gi|158289877|ref|XP_311511.4|AGAP010436-PA [Anopheles gambiae str. PEST]	XP_311511	2.28807e-61	100
CDS_982_transcript_2699	627	gi|158289417|ref|XP_311149.3|AGAP000011-PA [Anopheles gambiae str. PEST]	XP_311149	3.05261e-145	99
CDS_983_transcript_2701	837	gi|347971970|ref|XP_313769.4|AGAP004470-PA [Anopheles gambiae str. PEST]	XP_313769	2.26569e-171	92
CDS_984_transcript_2702	549	gi|158295886|ref|XP_001688878.1|AGAP006464-PA [Anopheles gambiae str. PEST]	XP_001688878	2.08674e-11	75
CDS_985_transcript_2716	597	gi|158285163|ref|XP_308168.3|AGAP007708-PA [Anopheles gambiae str. PEST]	XP_308168	1.09005e-92	89
CDS_986_transcript_2718	528	gi|158293227|ref|XP_314549.4|AGAP010582-PA [Anopheles gambiae str. PEST]	XP_314549	1.32114e-101	98
CDS_987_transcript_2718	1677	gi|158293227|ref|XP_314549.4|AGAP010582-PA [Anopheles gambiae str. PEST]	XP_314549	0	93
CDS_988_transcript_2719	621	gi|347967865|ref|XP_312508.3|AGAP002437-PA [Anopheles gambiae str. PEST]	XP_312508	1.87202e-112	99
CDS_989_transcript_2722	1197	gi|158292490|ref|XP_313945.3|AGAP005071-PA [Anopheles gambiae str. PEST]	XP_313945	9.6428e-165	96
CDS_990_transcript_2723	534	gi|158293496|ref|XP_314839.4|AGAP008727-PA [Anopheles gambiae str. PEST]	XP_314839	1.04267e-123	97
CDS_991_transcript_2724	1329	gi|158292281|ref|XP_313808.4|AGAP004509-PA [Anopheles gambiae str. PEST]	XP_313808	0	95
CDS_992_transcript_2727	441	gi|170029427|ref|XP_001842594.1|o-linked N-acetyl glucosamine transferase [Culex quinquefasciatus]	XP_001842594	8.72632e-15	59
CDS_993_transcript_2730	1545	gi|347966520|ref|XP_321320.5|AGAP001763-PA [Anopheles gambiae str. PEST]	XP_321320	0	97
CDS_994_transcript_2736	330	---Novel---
CDS_995_transcript_2737	576	gi|312374297|gb|EFR21876.1|hypothetical protein AND_16089 [Anopheles darlingi]	EFR21876	4.66833e-124	97
CDS_996_transcript_2738	426	---Novel---
CDS_997_transcript_2746	648	gi|158296675|ref|XP_555021.3|AGAP008419-PA [Anopheles gambiae str. PEST]	XP_555021	2.32689e-160	100
CDS_998_transcript_2746	369	---Novel---
CDS_999_transcript_2749	330	gi|347965786|ref|XP_321757.5|AGAP001381-PA [Anopheles gambiae str. PEST]	XP_321757	3.31674e-47	96
CDS_1000_transcript_2750	465	gi|347970573|ref|XP_310305.7|AGAP003767-PA [Anopheles gambiae str. PEST]	XP_310305	5.86632e-89	92
CDS_1001_transcript_2760	702	gi|158287214|ref|XP_309308.4|AGAP011342-PA [Anopheles gambiae str. PEST]	XP_309308	1.44732e-150	98
CDS_1002_transcript_2761	462	gi|347970573|ref|XP_310305.7|AGAP003767-PA [Anopheles gambiae str. PEST]	XP_310305	3.61403e-88	92
CDS_1003_transcript_2762	999	gi|158302032|ref|XP_321679.3|AGAP001447-PA [Anopheles gambiae str. PEST]	XP_321679	5.32414e-170	91
CDS_1004_transcript_2764	393	gi|170061766|ref|XP_001866378.1|conserved hypothetical protein [Culex quinquefasciatus]	XP_001866378	1.53168e-15	65
CDS_1005_transcript_2765	1776	gi|125901787|gb|ABN58714.1|pol-like protein [Biomphalaria glabrata]	ABN58714	1.1727e-69	50
CDS_1006_transcript_2766	2022	gi|28569864|dbj|BAC57906.1|reverse transcriptase [Anopheles gambiae]	BAC57906	1.11116e-162	59
CDS_1007_transcript_2772	1494	gi|58393108|ref|XP_319831.2|AGAP009082-PA [Anopheles gambiae str. PEST]	XP_319831	0	98
CDS_1008_transcript_2776	1152	gi|158288319|ref|XP_310198.4|AGAP009497-PA [Anopheles gambiae str. PEST]	XP_310198	0	91
CDS_1009_transcript_2778	612	gi|158300269|ref|XP_320235.4|AGAP012306-PA [Anopheles gambiae str. PEST]	XP_320235	6.73491e-91	99
CDS_1010_transcript_2780	1302	gi|58390364|ref|XP_317672.2|AGAP007827-PA [Anopheles gambiae str. PEST]	XP_317672	0	99
CDS_1011_transcript_2781	597	gi|118788823|ref|XP_317011.3|AGAP008432-PA [Anopheles gambiae str. PEST]	XP_317011	2.074e-84	92
CDS_1012_transcript_2785	984	gi|157136875|ref|XP_001663842.1|bm-40 precursor [Aedes aegypti]	XP_001663842	1.9292e-150	86
CDS_1013_transcript_2787	1554	gi|157113604|ref|XP_001652018.1|vacuolar ATP synthase subunit h [Aedes aegypti]	XP_001652018	0	95
CDS_1014_transcript_2788	423	gi|340002862|gb|AEK26395.1|signal transducer and activator of transcription, partial [Anopheles aquasalis]	AEK26395	2.37725e-24	72
CDS_1015_transcript_2790	702	gi|31200375|ref|XP_309135.1|AGAP000947-PA [Anopheles gambiae str. PEST]	XP_309135	5.14989e-147	91
CDS_1016_transcript_2790	408	gi|347964816|ref|XP_003437151.1|AGAP013136-PA [Anopheles gambiae str. PEST]	XP_003437151	3.3453e-46	95
CDS_1017_transcript_2802	516	gi|158289893|ref|XP_311519.3|AGAP010428-PA [Anopheles gambiae str. PEST]	XP_311519	3.4441e-104	98
CDS_1018_transcript_2806	636	gi|478257618|gb|ENN77770.1|hypothetical protein YQE_05742, partial [Dendroctonus ponderosae]	ENN77770	1.59823e-12	51
CDS_1019_transcript_2812	702	gi|158285898|ref|XP_308518.4|AGAP007301-PA [Anopheles gambiae str. PEST]	XP_308518	2.73717e-50	61
CDS_1020_transcript_2813	336	gi|158302371|ref|XP_321929.3|AGAP001229-PA [Anopheles gambiae str. PEST]	XP_321929	2.28483e-75	100
CDS_1021_transcript_2817	321	gi|158285508|ref|XP_001687902.1|AGAP007534-PC [Anopheles gambiae str. PEST]	XP_001687902	4.48458e-66	97
CDS_1022_transcript_2818	324	gi|158285508|ref|XP_001687902.1|AGAP007534-PC [Anopheles gambiae str. PEST]	XP_001687902	4.42135e-66	96
CDS_1023_transcript_2820	384	gi|170039896|ref|XP_001847755.1|transmembrane 9 superfamily protein member 4 [Culex quinquefasciatus]	XP_001847755	1.34951e-42	100
CDS_1024_transcript_2825	399	---Novel---
CDS_1025_transcript_2825	432	gi|478252112|gb|ENN72543.1|hypothetical protein YQE_10883, partial [Dendroctonus ponderosae]	ENN72543	3.8473e-90	98
CDS_1026_transcript_2827	435	gi|118789302|ref|XP_317328.3|AGAP008131-PA [Anopheles gambiae str. PEST]	XP_317328	1.66455e-75	93
CDS_1027_transcript_2830	1506	gi|563425609|gb|AHB59618.1|CYP6n1 [Anopheles gambiae]	AHB59618	0	93
CDS_1028_transcript_2842	336	---Novel---
CDS_1029_transcript_2843	1026	gi|158290117|ref|XP_311715.3|AGAP003429-PA [Anopheles gambiae str. PEST]	XP_311715	0	99
CDS_1030_transcript_2847	750	gi|158287963|ref|XP_309839.4|AGAP010866-PA [Anopheles gambiae str. PEST]	XP_309839	9.17333e-161	94
CDS_1031_transcript_2847	741	gi|58377743|ref|XP_309840.2|AGAP010865-PA [Anopheles gambiae str. PEST]	XP_309840	2.50371e-141	98
CDS_1032_transcript_2848	513	gi|312385425|gb|EFR29933.1|hypothetical protein AND_00789 [Anopheles darlingi]	EFR29933	7.95289e-82	95
CDS_1033_transcript_2850	1476	gi|118788473|ref|XP_316739.3|AGAP004655-PA [Anopheles gambiae str. PEST]	XP_316739	0	91
CDS_1034_transcript_2851	336	---Novel---
CDS_1035_transcript_2857	900	gi|31204955|ref|XP_311426.1|AGAP010714-PA [Anopheles gambiae str. PEST]	XP_311426	0	98
CDS_1036_transcript_2858	573	gi|118781840|ref|XP_311895.3|AGAP002994-PA [Anopheles gambiae str. PEST]	XP_311895	4.45443e-83	87
CDS_1037_transcript_2861	336	gi|312372203|gb|EFR20217.1|hypothetical protein AND_20476 [Anopheles darlingi]	EFR20217	8.97806e-53	99
CDS_1038_transcript_2863	315	---Novel---
CDS_1039_transcript_2863	327	---Novel---
CDS_1040_transcript_2865	543	gi|312374941|gb|EFR22400.1|hypothetical protein AND_15307 [Anopheles darlingi]	EFR22400	4.41032e-130	100
CDS_1041_transcript_2869	318	gi|158289871|ref|XP_311501.4|AGAP010445-PA [Anopheles gambiae str. PEST]	XP_311501	1.17578e-48	100
CDS_1042_transcript_2875	1251	gi|158286633|ref|XP_308846.4|AGAP006910-PA [Anopheles gambiae str. PEST]	XP_308846	0	89
CDS_1043_transcript_2876	1056	gi|158292918|ref|XP_314233.3|AGAP003337-PA [Anopheles gambiae str. PEST]	XP_314233	0	93
CDS_1044_transcript_2876	879	gi|347969703|ref|XP_314232.5|AGAP003336-PA [Anopheles gambiae str. PEST]	XP_314232	5.25194e-147	86
CDS_1045_transcript_2877	351	gi|158292918|ref|XP_314233.3|AGAP003337-PA [Anopheles gambiae str. PEST]	XP_314233	2.84099e-76	99
CDS_1046_transcript_2878	528	---Novel---
CDS_1047_transcript_2879	1263	gi|312380876|gb|EFR26755.1|hypothetical protein AND_06941 [Anopheles darlingi]	EFR26755	0	84
CDS_1048_transcript_2885	306	gi|347970264|ref|XP_003436544.1|AGAP012946-PA [Anopheles gambiae str. PEST]	XP_003436544	2.20476e-39	76
CDS_1049_transcript_2887	507	gi|347967536|ref|XP_003436081.1|AGAP013515-PA [Anopheles gambiae str. PEST]	XP_003436081	1.95899e-31	68
CDS_1050_transcript_2891	1569	gi|58385970|ref|XP_314345.2|AGAP004846-PC [Anopheles gambiae str. PEST]	XP_314345	0	99
CDS_1051_transcript_2896	840	gi|158297047|ref|XP_317349.4|AGAP008109-PA [Anopheles gambiae str. PEST]	XP_317349	1.95489e-164	98
CDS_1052_transcript_2899	1308	gi|119114522|ref|XP_319318.3|AGAP010150-PA [Anopheles gambiae str. PEST]	XP_319318	0	97
CDS_1053_transcript_2905	702	gi|158292657|ref|XP_001688507.1|AGAP005148-PA [Anopheles gambiae str. PEST]	XP_001688507	4.24607e-146	91
CDS_1054_transcript_2909	870	gi|170043879|ref|XP_001849596.1|conserved hypothetical protein [Culex quinquefasciatus]	XP_001849596	2.61857e-33	59
CDS_1055_transcript_2913	447	gi|347972328|ref|XP_003436878.1|AGAP013218-PA [Anopheles gambiae str. PEST]	XP_003436878	2.89581e-86	93
CDS_1056_transcript_2916	1056	gi|158299584|ref|XP_319682.4|AGAP008929-PA [Anopheles gambiae str. PEST]	XP_319682	0	100
CDS_1057_transcript_2917	717	gi|158294766|ref|XP_315797.4|AGAP005781-PA [Anopheles gambiae str. PEST]	XP_315797	1.11654e-137	98
CDS_1058_transcript_2919	303	gi|158300679|ref|XP_320536.3|AGAP011996-PA [Anopheles gambiae str. PEST]	XP_320536	5.74124e-63	98
CDS_1059_transcript_2921	372	---Novel---
CDS_1060_transcript_2925	1212	gi|347971519|ref|XP_001230888.3|AGAP004237-PA [Anopheles gambiae str. PEST]	XP_001230888	0	99
CDS_1061_transcript_2935	951	gi|158294330|ref|XP_315532.3|AGAP005532-PA [Anopheles gambiae str. PEST]	XP_315532	0	94
CDS_1062_transcript_2940	1134	gi|118783568|ref|XP_313085.3|AGAP004192-PA [Anopheles gambiae str. PEST]	XP_313085	0	100
CDS_1063_transcript_2940	1569	gi|118783568|ref|XP_313085.3|AGAP004192-PA [Anopheles gambiae str. PEST]	XP_313085	0	100
CDS_1064_transcript_2941	432	gi|157130788|ref|XP_001662012.1|ubiquitin-conjugating enzyme [Aedes aegypti]	XP_001662012	6.6227e-99	100
CDS_1065_transcript_2946	426	gi|157116638|ref|XP_001658588.1|hypothetical protein AaeL_AAEL007685 [Aedes aegypti]	XP_001658588	1.69642e-73	82
CDS_1066_transcript_2952	495	gi|312285702|gb|ADQ64541.1|hypothetical protein [Bactrocera oleae]	ADQ64541	1.65073e-89	99
CDS_1067_transcript_2955	858	gi|347968360|ref|XP_312237.4|AGAP002686-PA [Anopheles gambiae str. PEST]	XP_312237	2.00601e-179	93
CDS_1068_transcript_2965	846	gi|347967502|ref|XP_307916.4|AGAP002264-PA [Anopheles gambiae str. PEST]	XP_307916	3.08419e-23	78
CDS_1069_transcript_2966	603	gi|118787158|ref|XP_556532.2|AGAP005861-PB [Anopheles gambiae str. PEST]	XP_556532	1.3394e-119	98
CDS_1070_transcript_2968	1017	gi|158295960|ref|XP_316535.3|AGAP006508-PB [Anopheles gambiae str. PEST]	XP_316535	0	98
CDS_1071_transcript_2975	315	---Novel---
CDS_1072_transcript_2976	1350	gi|58387602|ref|XP_315683.2|AGAP005662-PA [Anopheles gambiae str. PEST]	XP_315683	0	99
CDS_1073_transcript_2982	363	---Novel---
CDS_1074_transcript_2994	936	gi|58386372|ref|XP_314713.2|AGAP008617-PA [Anopheles gambiae str. PEST]	XP_314713	0	99
CDS_1075_transcript_3001	648	gi|347972523|ref|XP_309727.4|AGAP010968-PA [Anopheles gambiae str. PEST]	XP_309727	1.26533e-70	75
CDS_1076_transcript_3002	402	---Novel---
CDS_1077_transcript_3003	612	gi|347967529|ref|XP_307906.5|AGAP002274-PA [Anopheles gambiae str. PEST]	XP_307906	2.26645e-37	59
CDS_1078_transcript_3005	447	gi|158289513|ref|XP_001689391.1|AGAP000691-PA [Anopheles gambiae str. PEST]	XP_001689391	1.00183e-22	100
CDS_1079_transcript_3016	924	gi|312372989|gb|EFR20824.1|hypothetical protein AND_19394 [Anopheles darlingi]	EFR20824	0	96
CDS_1080_transcript_3018	888	gi|158285481|ref|XP_001687898.1|AGAP007546-PA [Anopheles gambiae str. PEST]	XP_001687898	0	94
CDS_1081_transcript_3020	552	gi|347970294|ref|XP_562511.3|AGAP003647-PA [Anopheles gambiae str. PEST]	XP_562511	2.14492e-98	100
CDS_1082_transcript_3020	315	---Novel---
CDS_1083_transcript_3023	729	gi|31211921|ref|XP_314945.1|AGAP008816-PA [Anopheles gambiae str. PEST]	XP_314945	3.08207e-179	100
CDS_1084_transcript_3024	729	gi|118794610|ref|XP_001238514.1|AGAP001505-PA [Anopheles gambiae str. PEST]	XP_001238514	2.2233e-130	96
CDS_1085_transcript_3025	354	gi|157103497|ref|XP_001648008.1|calcium/calmodulin-dependent serine protein kinase membrane-associated guanylate kinase (cask) [Aedes aegypti]	XP_001648008	7.40906e-77	99
CDS_1086_transcript_3033	1362	gi|347966586|ref|XP_321277.5|AGAP001791-PA [Anopheles gambiae str. PEST]	XP_321277	0	97
CDS_1087_transcript_3034	546	gi|158299184|ref|XP_319302.3|AGAP010143-PA [Anopheles gambiae str. PEST]	XP_319302	3.05796e-18	93
CDS_1088_transcript_3039	1278	gi|347971999|ref|XP_313784.5|AGAP004486-PA [Anopheles gambiae str. PEST]	XP_313784	0	97
CDS_1089_transcript_3053	300	gi|118788921|ref|XP_317078.3|AGAP008375-PA [Anopheles gambiae str. PEST]	XP_317078	5.97824e-62	98
CDS_1090_transcript_3056	459	gi|158289973|ref|XP_311570.4|AGAP010375-PA [Anopheles gambiae str. PEST]	XP_311570	8.11624e-89	99
CDS_1091_transcript_3057	342	gi|27752855|gb|AAO19582.1|cytochrome P450 CYP12F1 [Anopheles gambiae]	AAO19582	7.62062e-61	92
CDS_1092_transcript_3061	303	---Novel---
CDS_1093_transcript_3062	978	gi|347965469|ref|XP_321966.5|AGAP001194-PA [Anopheles gambiae str. PEST]	XP_321966	8.90813e-161	95
CDS_1094_transcript_3069	357	---Novel---
CDS_1095_transcript_3069	1170	gi|158291703|ref|XP_558699.5|AGAP001076-PA [Anopheles gambiae str. PEST]	XP_558699	0	97
CDS_1096_transcript_3069	1200	gi|158299710|ref|XP_319759.4|AGAP009012-PA [Anopheles gambiae str. PEST]	XP_319759	0	90
CDS_1097_transcript_3070	600	gi|58392524|ref|XP_319432.2|AGAP010244-PA [Anopheles gambiae str. PEST]	XP_319432	5.99491e-83	77
CDS_1098_transcript_3071	1335	gi|158298457|ref|XP_318628.4|AGAP009601-PA [Anopheles gambiae str. PEST]	XP_318628	1.74034e-120	82
CDS_1099_transcript_3080	1992	gi|158284769|ref|XP_307854.2|AGAP009441-PA [Anopheles gambiae str. PEST]	XP_307854	0	99
CDS_1100_transcript_3080	1560	gi|158284769|ref|XP_307854.2|AGAP009441-PA [Anopheles gambiae str. PEST]	XP_307854	0	99
CDS_1101_transcript_3081	369	---Novel---
CDS_1102_transcript_3084	753	gi|158299454|ref|XP_319584.4|AGAP008842-PA [Anopheles gambiae str. PEST]	XP_319584	1.74851e-155	100
CDS_1103_transcript_3091	570	gi|158293367|ref|XP_314721.3|AGAP008626-PA [Anopheles gambiae str. PEST]	XP_314721	4.84975e-122	98
CDS_1104_transcript_3097	798	gi|118793204|ref|XP_320736.3|AGAP011777-PA [Anopheles gambiae str. PEST]	XP_320736	1.63299e-144	99
CDS_1105_transcript_3102	384	---Novel---
CDS_1106_transcript_3105	1050	gi|321159790|pdb|3LOO|AChain A, Crystal Structure Of Anopheles Gambiae Adenosine Kinase In Complex With P1,P4-Di(Adenosine-5) Tetraphosphate	3LOO_A	0	97
CDS_1107_transcript_3106	414	gi|347970037|ref|XP_003436506.1|AGAP013231-PA [Anopheles gambiae str. PEST]	XP_003436506	6.40753e-85	96
CDS_1108_transcript_3108	960	gi|118794235|ref|XP_321371.3|AGAP001715-PA [Anopheles gambiae str. PEST]	XP_321371	0	90
CDS_1109_transcript_3110	1125	gi|347970426|ref|XP_313492.5|AGAP003700-PA [Anopheles gambiae str. PEST]	XP_313492	0	97
CDS_1110_transcript_3113	318	---Novel---
CDS_1111_transcript_3114	369	gi|347964715|ref|XP_316880.5|AGAP000901-PA [Anopheles gambiae str. PEST]	XP_316880	3.54064e-71	96
CDS_1112_transcript_3115	354	gi|347964414|ref|XP_311278.4|AGAP000740-PA [Anopheles gambiae str. PEST]	XP_311278	4.35641e-49	80
CDS_1113_transcript_3127	381	gi|158298819|ref|XP_553744.3|AGAP009861-PA [Anopheles gambiae str. PEST]	XP_553744	5.82418e-86	100
CDS_1114_transcript_3128	783	gi|347967057|ref|XP_321010.4|AGAP002039-PA [Anopheles gambiae str. PEST]	XP_321010	1.18015e-138	87
CDS_1115_transcript_3132	399	---Novel---
CDS_1116_transcript_3135	1023	---Novel---
CDS_1117_transcript_3137	360	gi|31206645|ref|XP_312289.1|AGAP002639-PA [Anopheles gambiae str. PEST]	XP_312289	3.73907e-44	90
CDS_1118_transcript_3139	321	---Novel---
CDS_1119_transcript_3142	312	---Novel---
CDS_1120_transcript_3148	438	gi|158294578|ref|XP_315698.4|AGAP005684-PA [Anopheles gambiae str. PEST]	XP_315698	1.06134e-53	89
CDS_1121_transcript_3149	1248	gi|58386650|ref|XP_314928.2|AGAP008802-PA [Anopheles gambiae str. PEST]	XP_314928	0	98
CDS_1122_transcript_3152	1491	gi|31206611|ref|XP_312272.1|AGAP002653-PA [Anopheles gambiae str. PEST]	XP_312272	0	97
CDS_1123_transcript_3156	621	gi|158296960|ref|XP_317282.4|AGAP008185-PA [Anopheles gambiae str. PEST]	XP_317282	1.23032e-136	99
CDS_1124_transcript_3161	339	gi|312384959|gb|EFR29563.1|hypothetical protein AND_01353 [Anopheles darlingi]	EFR29563	2.66682e-11	66
CDS_1125_transcript_3161	1461	gi|347965913|ref|XP_321687.5|AGAP001443-PA [Anopheles gambiae str. PEST]	XP_321687	0	80
CDS_1126_transcript_3164	921	gi|347965607|ref|XP_321890.5|AGAP001261-PA [Anopheles gambiae str. PEST]	XP_321890	3.75945e-114	77
CDS_1127_transcript_3165	2136	gi|158285111|ref|XP_308149.4|AGAP007727-PA [Anopheles gambiae str. PEST]	XP_308149	0	99
CDS_1128_transcript_3166	684	gi|158302176|ref|XP_001689358.1|AGAP001350-PA [Anopheles gambiae str. PEST]	XP_001689358	1.30717e-146	98
CDS_1129_transcript_3168	2805	gi|28569885|dbj|BAC57920.1|reverse transcriptase [Anopheles gambiae]	BAC57920	0	69
CDS_1130_transcript_3169	615	---Novel---
CDS_1131_transcript_3172	1164	gi|347968867|ref|XP_311978.5|AGAP002925-PA [Anopheles gambiae str. PEST]	XP_311978	0	93
CDS_1132_transcript_3175	798	gi|158301399|ref|XP_321104.4|AGAP001958-PA [Anopheles gambiae str. PEST]	XP_321104	2.52586e-177	96
CDS_1133_transcript_3177	552	gi|347965975|ref|XP_001238520.3|AGAP001467-PA [Anopheles gambiae str. PEST]	XP_001238520	1.97844e-12	54
CDS_1134_transcript_3182	378	gi|557768885|ref|XP_005184118.1|PREDICTED: sperm surface protein Sp17-like isoform X1 [Musca domestica]	XP_005184118	4.85729e-26	91
CDS_1135_transcript_3183	309	gi|118780493|ref|XP_310188.3|AGAP009508-PA [Anopheles gambiae str. PEST]	XP_310188	2.72109e-56	96
CDS_1136_transcript_3185	693	gi|118794157|ref|XP_321323.3|AGAP001760-PA [Anopheles gambiae str. PEST]	XP_321323	2.27814e-131	99
CDS_1137_transcript_3186	303	gi|158295979|ref|XP_316550.3|AGAP006518-PA [Anopheles gambiae str. PEST]	XP_316550	7.75775e-61	100
CDS_1138_transcript_3187	1629	gi|347968503|ref|XP_312160.4|AGAP002762-PA [Anopheles gambiae str. PEST]	XP_312160	0	97
CDS_1139_transcript_3189	786	gi|119114642|ref|XP_319398.3|AGAP010214-PA [Anopheles gambiae str. PEST]	XP_319398	2.55418e-134	90
CDS_1140_transcript_3197	393	---Novel---
CDS_1141_transcript_3198	354	gi|58386588|ref|XP_314880.2|AGAP008761-PA [Anopheles gambiae str. PEST]	XP_314880	1.03432e-65	100
CDS_1142_transcript_3200	810	gi|157122015|ref|XP_001659921.1|elongation factor -1 beta,delta [Aedes aegypti]	XP_001659921	5.36121e-110	79
CDS_1143_transcript_3202	369	gi|118783259|ref|XP_562942.2|AGAP003172-PA [Anopheles gambiae str. PEST]	XP_562942	4.05574e-72	95
CDS_1144_transcript_3203	576	gi|158293354|ref|XP_314711.4|AGAP008615-PA [Anopheles gambiae str. PEST]	XP_314711	6.0506e-110	98
CDS_1145_transcript_3204	315	---Novel---
CDS_1146_transcript_3208	318	gi|347970822|ref|XP_003436644.1|AGAP013059-PA [Anopheles gambiae str. PEST]	XP_003436644	1.31655e-48	89
CDS_1147_transcript_3209	957	gi|158285528|ref|XP_308358.4|AGAP007520-PA [Anopheles gambiae str. PEST]	XP_308358	0	92
CDS_1148_transcript_3214	1731	gi|347963816|ref|XP_310665.3|AGAP000434-PA [Anopheles gambiae str. PEST]	XP_310665	0	98
CDS_1149_transcript_3215	333	gi|170052741|ref|XP_001862359.1|rho GTPase [Culex quinquefasciatus]	XP_001862359	4.99111e-34	96
CDS_1150_transcript_3216	525	gi|312373709|gb|EFR21405.1|hypothetical protein AND_17097 [Anopheles darlingi]	EFR21405	2.37491e-48	68
CDS_1151_transcript_3217	303	gi|158300604|ref|XP_320480.3|AGAP012046-PA [Anopheles gambiae str. PEST]	XP_320480	2.63934e-53	100
CDS_1152_transcript_3219	396	gi|158289455|ref|XP_311180.4|AGAP000654-PA [Anopheles gambiae str. PEST]	XP_311180	4.59559e-71	96
CDS_1153_transcript_3223	1209	gi|158300271|ref|XP_551886.3|AGAP012305-PA [Anopheles gambiae str. PEST]	XP_551886	0	98
CDS_1154_transcript_3227	909	gi|347966421|ref|XP_321381.5|AGAP001707-PA [Anopheles gambiae str. PEST]	XP_321381	1.89279e-141	81
CDS_1155_transcript_3246	405	gi|158293383|ref|XP_314731.4|AGAP008635-PA [Anopheles gambiae str. PEST]	XP_314731	2.0982e-80	99
CDS_1156_transcript_3253	1392	gi|28569858|dbj|BAC57902.1|reverse transcriptase [Anopheles gambiae]	BAC57902	2.58377e-139	73
CDS_1157_transcript_3253	528	gi|145559217|gb|ABP73481.1|CTLMA2 [Anopheles vagus]	ABP73481	1.73489e-74	77
CDS_1158_transcript_3258	618	gi|195446599|ref|XP_002070840.1|GK25464 [Drosophila willistoni]	XP_002070840	1.05003e-31	57
CDS_1159_transcript_3259	327	---Novel---
CDS_1160_transcript_3263	585	gi|347967315|ref|XP_308012.5|AGAP002176-PA [Anopheles gambiae str. PEST]	XP_308012	5.10189e-136	100
CDS_1161_transcript_3267	405	gi|58379579|ref|XP_309993.2|AGAP009324-PA [Anopheles gambiae str. PEST]	XP_309993	1.59089e-62	97
CDS_1162_transcript_3273	336	gi|58380534|ref|XP_310610.2|AGAP000482-PA [Anopheles gambiae str. PEST]	XP_310610	9.73579e-32	65
CDS_1163_transcript_3275	1257	gi|347969091|ref|XP_311849.4|AGAP003027-PA [Anopheles gambiae str. PEST]	XP_311849	0	96
CDS_1164_transcript_3282	843	gi|312373904|gb|EFR21572.1|hypothetical protein AND_16832 [Anopheles darlingi]	EFR21572	7.22954e-23	79
CDS_1165_transcript_3290	309	---Novel---
CDS_1166_transcript_3292	354	gi|170062305|ref|XP_001866610.1|mitochondrial solute carrier protein [Culex quinquefasciatus]	XP_001866610	2.18462e-62	90
CDS_1167_transcript_3293	1272	gi|29650192|gb|AAO88054.1|ribosomal protein S6 [Anopheles stephensi]	AAO88054	2.64398e-123	98
CDS_1168_transcript_3297	381	gi|312371450|gb|EFR19635.1|hypothetical protein AND_22082 [Anopheles darlingi]	EFR19635	2.75597e-63	94
CDS_1169_transcript_3297	711	gi|347967737|ref|XP_003436103.1|AGAP013161-PA [Anopheles gambiae str. PEST]	XP_003436103	6.69907e-147	93
CDS_1170_transcript_3299	573	gi|119113312|ref|XP_309516.3|AGAP011131-PA [Anopheles gambiae str. PEST]	XP_309516	1.13091e-115	98
CDS_1171_transcript_3300	636	gi|347971764|ref|XP_003436795.1|AGAP004362-PF [Anopheles gambiae str. PEST]	XP_003436795	1.06507e-127	100
CDS_1172_transcript_3301	321	---Novel---
CDS_1173_transcript_3303	453	gi|158285806|ref|XP_308470.4|AGAP007361-PA [Anopheles gambiae str. PEST]	XP_308470	6.33792e-89	99
CDS_1174_transcript_3305	540	gi|58389636|ref|XP_317169.2|AGAP008297-PA [Anopheles gambiae str. PEST]	XP_317169	5.31833e-99	95
CDS_1175_transcript_3306	663	gi|158292460|ref|XP_313931.4|AGAP005057-PA [Anopheles gambiae str. PEST]	XP_313931	6.37474e-96	81
CDS_1176_transcript_3311	1353	gi|347969530|ref|XP_312951.5|AGAP003243-PA [Anopheles gambiae str. PEST]	XP_312951	0	81
CDS_1177_transcript_3313	819	gi|58385948|ref|XP_314332.2|AGAP004859-PA [Anopheles gambiae str. PEST]	XP_314332	1.09013e-165	89
CDS_1178_transcript_3315	546	gi|347972907|ref|XP_317106.5|AGAP008350-PA [Anopheles gambiae str. PEST]	XP_317106	6.28886e-111	98
CDS_1179_transcript_3317	315	gi|118783885|ref|XP_001230920.1|AGAP003558-PA [Anopheles gambiae str. PEST]	XP_001230920	2.88852e-37	72
CDS_1180_transcript_3322	939	gi|347970808|ref|XP_310433.5|AGAP003873-PA [Anopheles gambiae str. PEST]	XP_310433	0	99
CDS_1181_transcript_3322	612	gi|347970808|ref|XP_310433.5|AGAP003873-PA [Anopheles gambiae str. PEST]	XP_310433	8.01818e-92	98
CDS_1182_transcript_3325	1050	gi|347964913|ref|XP_560220.3|AGAP000999-PA [Anopheles gambiae str. PEST]	XP_560220	1.59456e-146	77
CDS_1183_transcript_3331	351	gi|31199861|ref|XP_308878.1|AGAP006878-PA [Anopheles gambiae str. PEST]	XP_308878	9.42489e-74	99
CDS_1184_transcript_3338	369	gi|158286056|ref|XP_308575.4|AGAP007210-PA [Anopheles gambiae str. PEST]	XP_308575	7.56971e-55	95
CDS_1185_transcript_3344	792	gi|158287037|ref|XP_309089.4|AGAP005298-PA [Anopheles gambiae str. PEST]	XP_309089	4.50333e-122	90
CDS_1186_transcript_3347	411	gi|118785105|ref|XP_314319.3|AGAP004867-PA [Anopheles gambiae str. PEST]	XP_314319	3.38982e-50	100
CDS_1187_transcript_3349	669	gi|158294077|ref|XP_315384.3|AGAP005376-PA [Anopheles gambiae str. PEST]	XP_315384	1.95898e-76	87
CDS_1188_transcript_3353	1392	gi|158285048|ref|XP_560377.3|AGAP011049-PA [Anopheles gambiae str. PEST]	XP_560377	2.23813e-62	96
CDS_1189_transcript_3357	894	gi|118781950|ref|XP_311967.3|AGAP002935-PA [Anopheles gambiae str. PEST]	XP_311967	0	96
CDS_1190_transcript_3363	768	gi|158285781|ref|XP_308459.4|AGAP007374-PA [Anopheles gambiae str. PEST]	XP_308459	1.56463e-156	93
CDS_1191_transcript_3364	768	gi|158285781|ref|XP_308459.4|AGAP007374-PA [Anopheles gambiae str. PEST]	XP_308459	1.13295e-155	93
CDS_1192_transcript_3365	720	gi|312376953|gb|EFR23900.1|hypothetical protein AND_11892 [Anopheles darlingi]	EFR23900	1.97774e-144	99
CDS_1193_transcript_3374	1584	gi|158295574|ref|XP_316292.4|AGAP006222-PA [Anopheles gambiae str. PEST]	XP_316292	0	91
CDS_1194_transcript_3377	1452	gi|118782913|ref|XP_312577.3|AGAP002378-PA [Anopheles gambiae str. PEST]	XP_312577	0	97
CDS_1195_transcript_3378	1245	gi|158294563|ref|XP_001688702.1|AGAP005672-PB [Anopheles gambiae str. PEST]	XP_001688702	0	98
CDS_1196_transcript_3382	501	gi|312377902|gb|EFR24618.1|hypothetical protein AND_10662 [Anopheles darlingi]	EFR24618	9.66013e-53	91
CDS_1197_transcript_3384	1053	gi|347965342|ref|XP_322047.5|AGAP001116-PA [Anopheles gambiae str. PEST]	XP_322047	0	96
CDS_1198_transcript_3387	702	gi|158291201|ref|XP_001230848.2|AGAP004686-PB [Anopheles gambiae str. PEST]	XP_001230848	3.30019e-46	84
CDS_1199_transcript_3392	1527	gi|158296842|ref|XP_001689008.1|AGAP008286-PA [Anopheles gambiae str. PEST]	XP_001689008	0	78
CDS_1200_transcript_3393	609	gi|158299624|ref|XP_319708.4|AGAP008955-PA [Anopheles gambiae str. PEST]	XP_319708	2.51007e-146	99
CDS_1201_transcript_3394	387	gi|347968825|ref|XP_003436303.1|AGAP013354-PA [Anopheles gambiae str. PEST]	XP_003436303	8.28322e-53	87
CDS_1202_transcript_3394	471	gi|347968825|ref|XP_003436303.1|AGAP013354-PA [Anopheles gambiae str. PEST]	XP_003436303	1.33586e-41	79
CDS_1203_transcript_3397	1527	gi|22858834|gb|AAN05727.1|cytochrome P450 [Anopheles minimus]	AAN05727	0	97
CDS_1204_transcript_3401	1236	gi|158295513|ref|XP_316251.4|AGAP006186-PE [Anopheles gambiae str. PEST]	XP_316251	0	99
CDS_1205_transcript_3401	1773	gi|158295513|ref|XP_316251.4|AGAP006186-PE [Anopheles gambiae str. PEST]	XP_316251	0	99
CDS_1206_transcript_3408	858	gi|158296454|ref|XP_316857.3|AGAP000881-PA [Anopheles gambiae str. PEST]	XP_316857	0	96
CDS_1207_transcript_3418	450	gi|347971106|ref|XP_318487.4|AGAP004031-PA [Anopheles gambiae str. PEST]	XP_318487	1.2156e-87	99
CDS_1208_transcript_3428	324	gi|58387750|ref|XP_315784.2|AGAP005769-PA [Anopheles gambiae str. PEST]	XP_315784	2.15629e-48	99
CDS_1209_transcript_3436	858	gi|158292793|ref|XP_314118.4|AGAP005216-PA [Anopheles gambiae str. PEST]	XP_314118	1.17799e-171	97
CDS_1210_transcript_3441	891	gi|347971777|ref|XP_313654.5|AGAP004371-PA [Anopheles gambiae str. PEST]	XP_313654	0	97
CDS_1211_transcript_3443	579	gi|158293234|ref|XP_314557.3|AGAP010592-PA [Anopheles gambiae str. PEST]	XP_314557	8.98525e-136	100
CDS_1212_transcript_3450	930	gi|347966205|ref|XP_321521.2|AGAP001587-PA [Anopheles gambiae str. PEST]	XP_321521	0	99
CDS_1213_transcript_3450	2493	gi|347966205|ref|XP_321521.2|AGAP001587-PA [Anopheles gambiae str. PEST]	XP_321521	0	99
CDS_1214_transcript_3452	1035	gi|347964540|ref|XP_311345.5|AGAP000806-PA [Anopheles gambiae str. PEST]	XP_311345	4.0476e-170	83
CDS_1215_transcript_3457	729	gi|158285443|ref|XP_001687892.1|AGAP007563-PA [Anopheles gambiae str. PEST]	XP_001687892	3.00378e-161	99
CDS_1216_transcript_3469	369	gi|58390449|ref|XP_317732.2|AGAP007781-PA [Anopheles gambiae str. PEST]	XP_317732	6.69224e-74	95
CDS_1217_transcript_3471	420	gi|347970438|ref|XP_003436576.1|AGAP003705-PB [Anopheles gambiae str. PEST]	XP_003436576	4.09277e-85	99
CDS_1218_transcript_3473	531	gi|118791695|ref|XP_319890.3|AGAP009132-PA [Anopheles gambiae str. PEST]	XP_319890	1.0821e-101	97
CDS_1219_transcript_3478	498	gi|158292698|ref|XP_001230973.2|AGAP005167-PA [Anopheles gambiae str. PEST]	XP_001230973	8.31154e-95	98
CDS_1220_transcript_3481	366	gi|347969549|ref|XP_003436427.1|AGAP013184-PA [Anopheles gambiae str. PEST]	XP_003436427	1.38058e-34	79
CDS_1221_transcript_3487	366	gi|347969696|ref|XP_003436444.1|AGAP013189-PA [Anopheles gambiae str. PEST]	XP_003436444	8.32592e-82	99
CDS_1222_transcript_3488	426	gi|158295176|ref|XP_316058.4|AGAP006021-PA [Anopheles gambiae str. PEST]	XP_316058	4.45785e-98	100
CDS_1223_transcript_3489	1143	gi|58395698|ref|XP_321445.2|AGAP001651-PA [Anopheles gambiae str. PEST]	XP_321445	0	99
CDS_1224_transcript_3493	519	gi|4545073|gb|AAC47144.2|soluble guanylyl cyclase beta subunit [Anopheles gambiae]	AAC47144	2.29951e-51	81
CDS_1225_transcript_3494	336	gi|158285264|ref|XP_308218.4|AGAP007652-PA [Anopheles gambiae str. PEST]	XP_308218	1.46496e-27	81
CDS_1226_transcript_3497	378	gi|347966710|ref|XP_001689319.2|AGAP001866-PA [Anopheles gambiae str. PEST]	XP_001689319	3.06315e-14	91
CDS_1227_transcript_3497	354	---Novel---
CDS_1228_transcript_3502	975	gi|158294492|ref|XP_001688695.1|AGAP005624-PA [Anopheles gambiae str. PEST]	XP_001688695	0	93
CDS_1229_transcript_3509	591	gi|58377838|ref|XP_308081.2|AGAP011054-PA [Anopheles gambiae str. PEST]	XP_308081	1.64285e-128	94
CDS_1230_transcript_3513	582	gi|158295225|ref|XP_556725.3|AGAP006043-PA [Anopheles gambiae str. PEST]	XP_556725	2.07595e-140	100
CDS_1231_transcript_3514	369	gi|158287258|ref|XP_309335.4|AGAP011315-PA [Anopheles gambiae str. PEST]	XP_309335	8.06337e-74	95
CDS_1232_transcript_3516	987	gi|158287863|ref|XP_309759.4|AGAP010935-PA [Anopheles gambiae str. PEST]	XP_309759	0	97
CDS_1233_transcript_3528	300	---Novel---
CDS_1234_transcript_3529	582	gi|347965745|ref|XP_321784.3|AGAP001361-PA [Anopheles gambiae str. PEST]	XP_321784	2.46082e-89	97
CDS_1235_transcript_3529	1041	gi|347965745|ref|XP_321784.3|AGAP001361-PA [Anopheles gambiae str. PEST]	XP_321784	4.30478e-162	96
CDS_1236_transcript_3535	987	gi|158301693|ref|XP_321352.4|AGAP001734-PA [Anopheles gambiae str. PEST]	XP_321352	0	94
CDS_1237_transcript_3537	1110	gi|312374083|gb|EFR21727.1|hypothetical protein AND_16491 [Anopheles darlingi]	EFR21727	0	98
CDS_1238_transcript_3540	582	---Novel---
CDS_1239_transcript_3542	1434	gi|158299186|ref|XP_319306.4|AGAP010145-PA [Anopheles gambiae str. PEST]	XP_319306	0	94
CDS_1240_transcript_3550	1506	gi|158288252|ref|XP_310129.4|AGAP009554-PA [Anopheles gambiae str. PEST]	XP_310129	0	95
CDS_1241_transcript_3552	474	gi|158295278|ref|XP_316121.4|AGAP006070-PA [Anopheles gambiae str. PEST]	XP_316121	3.40744e-67	90
CDS_1242_transcript_3560	660	gi|158292620|ref|XP_314011.4|AGAP005129-PA [Anopheles gambiae str. PEST]	XP_314011	4.48017e-157	99
CDS_1243_transcript_3563	435	gi|158302189|ref|XP_321801.4|AGAP001343-PA [Anopheles gambiae str. PEST]	XP_321801	1.57919e-93	97
CDS_1244_transcript_3568	687	gi|312380160|gb|EFR26240.1|hypothetical protein AND_07833 [Anopheles darlingi]	EFR26240	4.18917e-53	63
CDS_1245_transcript_3576	873	gi|158294743|ref|XP_315786.4|AGAP005771-PA [Anopheles gambiae str. PEST]	XP_315786	5.42113e-168	97
CDS_1246_transcript_3578	447	gi|58383799|ref|XP_312806.2|AGAP003119-PA [Anopheles gambiae str. PEST]	XP_312806	1.27134e-83	100
CDS_1247_transcript_3581	2580	gi|291221331|ref|XP_002730675.1|PREDICTED: RETRotransposon-like family member (retr-1)-like, partial [Saccoglossus kowalevskii]	XP_002730675	3.95093e-178	56
CDS_1248_transcript_3584	738	gi|158298141|ref|XP_318332.4|AGAP001092-PA [Anopheles gambiae str. PEST]	XP_318332	5.4889e-102	72
CDS_1249_transcript_3585	1920	gi|312377491|gb|EFR24308.1|hypothetical protein AND_11191 [Anopheles darlingi]	EFR24308	0	93
CDS_1250_transcript_3588	807	gi|347969860|ref|XP_311704.5|AGAP003418-PA [Anopheles gambiae str. PEST]	XP_311704	2.59978e-173	91
CDS_1251_transcript_3591	1392	gi|347968307|ref|XP_563485.4|AGAP002659-PA [Anopheles gambiae str. PEST]	XP_563485	0	93
CDS_1252_transcript_3597	339	gi|58390932|ref|XP_318078.2|AGAP004742-PB [Anopheles gambiae str. PEST]	XP_318078	8.14791e-58	100
CDS_1253_transcript_3598	429	gi|31222366|ref|XP_317168.1|AGAP008298-PA [Anopheles gambiae str. PEST]	XP_317168	9.78464e-101	99
CDS_1254_transcript_3599	303	---Novel---
CDS_1255_transcript_3600	417	---Novel---
CDS_1256_transcript_3607	477	gi|158284321|ref|XP_306101.3|Anopheles gambiae str. PEST AGAP012533-PA [Anopheles gambiae str. PEST]	XP_306101	6.47775e-85	99
CDS_1257_transcript_3609	429	gi|158291756|ref|XP_313296.4|AGAP003548-PA [Anopheles gambiae str. PEST]	XP_313296	1.26019e-60	90
CDS_1258_transcript_3609	372	gi|158291754|ref|XP_313294.4|AGAP003547-PA [Anopheles gambiae str. PEST]	XP_313294	4.28224e-81	100
CDS_1259_transcript_3610	378	---Novel---
CDS_1260_transcript_3612	1377	gi|158285557|ref|XP_308370.4|AGAP007505-PA [Anopheles gambiae str. PEST]	XP_308370	0	95
CDS_1261_transcript_3615	1770	gi|347963321|ref|XP_310956.5|AGAP000179-PA [Anopheles gambiae str. PEST]	XP_310956	0	92
CDS_1262_transcript_3617	654	gi|347967237|ref|XP_003436038.1|AGAP002135-PB [Anopheles gambiae str. PEST]	XP_003436038	5.84994e-22	96
CDS_1263_transcript_3619	309	---Novel---
CDS_1264_transcript_3624	387	gi|347964121|ref|XP_003437040.1|AGAP013410-PA [Anopheles gambiae str. PEST]	XP_003437040	1.38007e-35	78
CDS_1265_transcript_3625	1641	gi|312377806|gb|EFR24546.1|hypothetical protein AND_10781 [Anopheles darlingi]	EFR24546	0	89
CDS_1266_transcript_3627	507	gi|158298439|ref|XP_318611.3|AGAP009588-PA [Anopheles gambiae str. PEST]	XP_318611	1.00825e-104	94
CDS_1267_transcript_3633	1239	gi|57969616|ref|XP_563695.1|AGAP002481-PA [Anopheles gambiae str. PEST]	XP_563695	0	97
CDS_1268_transcript_3637	591	gi|347967907|ref|XP_003436134.1|AGAP013166-PA [Anopheles gambiae str. PEST]	XP_003436134	1.46463e-111	88
CDS_1269_transcript_3640	468	---Novel---
CDS_1270_transcript_3641	330	gi|403183347|gb|EAT34511.2|AAEL013251-PA, partial [Aedes aegypti]	EAT34511	1.66848e-34	83
CDS_1271_transcript_3648	888	gi|312375841|gb|EFR23117.1|hypothetical protein AND_13503 [Anopheles darlingi]	EFR23117	9.7753e-120	76
CDS_1272_transcript_3654	1059	gi|78101787|tpg|DAA05506.1|TPA_inf: troponin T isoform 1 [Anopheles gambiae str. PEST]	DAA05506	4.0712e-163	100
CDS_1273_transcript_3658	315	gi|118778182|ref|XP_308500.3|AGAP007325-PA [Anopheles gambiae str. PEST]	XP_308500	1.05483e-53	100
CDS_1274_transcript_3660	309	gi|158285724|ref|XP_308432.4|AGAP007400-PA [Anopheles gambiae str. PEST]	XP_308432	1.9834e-53	88
CDS_1275_transcript_3663	933	gi|158294186|ref|XP_315442.4|AGAP005435-PA [Anopheles gambiae str. PEST]	XP_315442	0	96
CDS_1276_transcript_3665	1578	gi|312383161|gb|EFR28352.1|hypothetical protein AND_03882 [Anopheles darlingi]	EFR28352	1.72641e-155	72
CDS_1277_transcript_3665	369	---Novel---
CDS_1278_transcript_3665	378	gi|158299106|ref|XP_319216.4|AGAP010061-PA [Anopheles gambiae str. PEST]	XP_319216	8.19576e-50	93
CDS_1279_transcript_3671	1728	gi|58376929|ref|XP_309298.2|AGAP011352-PA [Anopheles gambiae str. PEST]	XP_309298	0	98
CDS_1280_transcript_3673	1335	gi|158294722|ref|XP_315772.3|AGAP005759-PA [Anopheles gambiae str. PEST]	XP_315772	0	86
CDS_1281_transcript_3676	369	---Novel---
CDS_1282_transcript_3679	468	gi|158285767|ref|XP_001687945.1|AGAP007380-PA [Anopheles gambiae str. PEST]	XP_001687945	5.5591e-68	93
CDS_1283_transcript_3680	468	gi|158285767|ref|XP_001687945.1|AGAP007380-PA [Anopheles gambiae str. PEST]	XP_001687945	5.1084e-60	93
CDS_1284_transcript_3683	714	gi|58395088|ref|XP_320993.2|AGAP002054-PA [Anopheles gambiae str. PEST]	XP_320993	3.33086e-145	98
CDS_1285_transcript_3687	2220	gi|312374128|gb|EFR21761.1|hypothetical protein AND_16433 [Anopheles darlingi]	EFR21761	0	89
CDS_1286_transcript_3689	351	---Novel---
CDS_1287_transcript_3693	1170	gi|170057908|ref|XP_001864689.1|saposin [Culex quinquefasciatus]	XP_001864689	3.87974e-147	75
CDS_1288_transcript_3698	810	gi|158292987|ref|XP_001688553.1|AGAP004886-PB [Anopheles gambiae str. PEST]	XP_001688553	2.11422e-176	97
CDS_1289_transcript_3702	603	gi|312377786|gb|EFR24532.1|hypothetical protein AND_10805 [Anopheles darlingi]	EFR24532	2.79448e-86	93
CDS_1290_transcript_3703	384	gi|451777768|gb|AGF68546.1|chemosensory protein precursor [Anopheles gambiae]	AGF68546	2.3627e-60	86
CDS_1291_transcript_3707	375	gi|347969974|ref|XP_309681.4|AGAP003486-PA [Anopheles gambiae str. PEST]	XP_309681	3.08598e-16	61
CDS_1292_transcript_3710	1428	gi|347968947|ref|XP_311937.4|AGAP002960-PA [Anopheles gambiae str. PEST]	XP_311937	1.61279e-144	80
CDS_1293_transcript_3711	1200	gi|158289262|ref|XP_311017.4|AGAP000129-PA [Anopheles gambiae str. PEST]	XP_311017	0	98
CDS_1294_transcript_3712	444	gi|118791830|ref|XP_319976.3|AGAP009200-PA [Anopheles gambiae str. PEST]	XP_319976	3.73701e-76	99
CDS_1295_transcript_3718	546	gi|158300832|ref|XP_552371.3|AGAP011872-PA [Anopheles gambiae str. PEST]	XP_552371	2.21396e-106	88
CDS_1296_transcript_3723	339	gi|158292095|ref|XP_313653.4|AGAP004370-PA [Anopheles gambiae str. PEST]	XP_313653	1.73167e-75	99
CDS_1297_transcript_3724	783	gi|312382610|gb|EFR28011.1|hypothetical protein AND_04653 [Anopheles darlingi]	EFR28011	5.82718e-37	66
CDS_1298_transcript_3726	1545	gi|158300024|ref|XP_320022.4|AGAP009246-PA [Anopheles gambiae str. PEST]	XP_320022	0	95
CDS_1299_transcript_3727	522	gi|158285265|ref|XP_308219.4|AGAP007651-PA [Anopheles gambiae str. PEST]	XP_308219	7.90909e-97	82
CDS_1300_transcript_3736	927	gi|158299942|ref|XP_319942.4|AGAP009178-PA [Anopheles gambiae str. PEST]	XP_319942	0	99
CDS_1301_transcript_3740	306	gi|170035654|ref|XP_001845683.1|homeobox protein prospero/prox-1 [Culex quinquefasciatus]	XP_001845683	2.20694e-64	97
CDS_1302_transcript_3743	651	gi|347963871|ref|XP_310632.5|AGAP000462-PA [Anopheles gambiae str. PEST]	XP_310632	1.09128e-113	98
CDS_1303_transcript_3746	315	gi|58377799|ref|XP_309877.2|AGAP010832-PA [Anopheles gambiae str. PEST]	XP_309877	2.81746e-44	84
CDS_1304_transcript_3747	681	gi|196050836|gb|ACG68566.1|TEP1 [Anopheles arabiensis]	ACG68566	9.58274e-112	88
CDS_1305_transcript_3753	528	gi|312382913|gb|EFR28192.1|hypothetical protein AND_04175 [Anopheles darlingi]	EFR28192	4.88088e-24	100
CDS_1306_transcript_3757	378	---Novel---
CDS_1307_transcript_3758	807	gi|347968956|ref|XP_311929.4|AGAP002968-PA [Anopheles gambiae str. PEST]	XP_311929	7.44591e-167	94
CDS_1308_transcript_3759	318	---Novel---
CDS_1309_transcript_3761	495	gi|31203437|ref|XP_310667.1|AGAP000432-PA [Anopheles gambiae str. PEST]	XP_310667	4.04227e-51	91
CDS_1310_transcript_3778	378	gi|347969263|ref|XP_312787.5|AGAP003099-PA [Anopheles gambiae str. PEST]	XP_312787	5.39259e-71	92
CDS_1311_transcript_3783	351	gi|307201585|gb|EFN81346.1|Histone-lysine N-methyltransferase SETMAR [Harpegnathos saltator]	EFN81346	2.70409e-32	70
CDS_1312_transcript_3789	324	---Novel---
CDS_1313_transcript_3790	468	gi|118786443|ref|XP_315430.3|AGAP005422-PA [Anopheles gambiae str. PEST]	XP_315430	4.31185e-89	94
CDS_1314_transcript_3798	993	gi|347969141|ref|XP_311825.5|AGAP003048-PA [Anopheles gambiae str. PEST]	XP_311825	0	93
CDS_1315_transcript_3801	663	gi|158285761|ref|XP_001687944.1|AGAP007383-PA [Anopheles gambiae str. PEST]	XP_001687944	3.02142e-97	86
CDS_1316_transcript_3801	405	---Novel---
CDS_1317_transcript_3802	858	gi|158291815|ref|XP_313351.2|AGAP003594-PA [Anopheles gambiae str. PEST]	XP_313351	1.00128e-57	57
CDS_1318_transcript_3805	864	gi|158296736|ref|XP_317077.4|AGAP008376-PA [Anopheles gambiae str. PEST]	XP_317077	4.35481e-147	97
CDS_1319_transcript_3811	606	gi|158291520|ref|XP_313029.4|AGAP004146-PA [Anopheles gambiae str. PEST]	XP_313029	4.90309e-137	100
CDS_1320_transcript_3818	438	gi|119114062|ref|XP_319018.3|AGAP009896-PA [Anopheles gambiae str. PEST]	XP_319018	1.27921e-81	98
CDS_1321_transcript_3820	426	gi|347969643|ref|XP_001231181.2|AGAP003307-PB [Anopheles gambiae str. PEST]	XP_001231181	3.28616e-58	84
CDS_1322_transcript_3821	387	---Novel---
CDS_1323_transcript_3822	468	---Novel---
CDS_1324_transcript_3829	429	gi|158299792|ref|XP_319816.4|AGAP009067-PA [Anopheles gambiae str. PEST]	XP_319816	1.71872e-41	88
CDS_1325_transcript_3830	351	---Novel---
CDS_1326_transcript_3830	420	---Novel---
CDS_1327_transcript_3837	483	gi|118779554|ref|XP_564212.2|AGAP011284-PA [Anopheles gambiae str. PEST]	XP_564212	1.31846e-113	100
CDS_1328_transcript_3838	354	---Novel---
CDS_1329_transcript_3843	1470	gi|158298940|ref|XP_319075.3|AGAP009944-PA [Anopheles gambiae str. PEST]	XP_319075	0	94
CDS_1330_transcript_3846	603	gi|158292822|ref|XP_314137.4|AGAP005234-PA [Anopheles gambiae str. PEST]	XP_314137	1.26572e-133	97
CDS_1331_transcript_3860	1563	gi|118785010|ref|XP_314250.3|AGAP003350-PA [Anopheles gambiae str. PEST]	XP_314250	0	99
CDS_1332_transcript_3861	1851	gi|312374623|gb|EFR22137.1|hypothetical protein AND_15710 [Anopheles darlingi]	EFR22137	0	83
CDS_1333_transcript_3864	489	gi|118793810|ref|XP_321088.3|AGAP001975-PA [Anopheles gambiae str. PEST]	XP_321088	4.82239e-113	98
CDS_1334_transcript_3866	783	gi|158293714|ref|XP_315057.4|AGAP004960-PA [Anopheles gambiae str. PEST]	XP_315057	3.71127e-172	99
CDS_1335_transcript_3870	750	gi|83356290|gb|ABC16631.1|transposase [Anopheles gambiae str. PEST]	ABC16631	6.08608e-52	62
CDS_1336_transcript_3874	378	gi|158297715|ref|XP_317898.4|AGAP011410-PA [Anopheles gambiae str. PEST]	XP_317898	8.30783e-43	76
CDS_1337_transcript_3878	1317	gi|58376449|ref|XP_308629.2|AGAP007131-PA [Anopheles gambiae str. PEST]	XP_308629	0	100
CDS_1338_transcript_3883	669	gi|158285204|ref|XP_308185.4|AGAP007686-PA [Anopheles gambiae str. PEST]	XP_308185	3.11786e-127	86
CDS_1339_transcript_3889	426	gi|347967387|ref|XP_001687835.2|AGAP002204-PA [Anopheles gambiae str. PEST]	XP_001687835	1.76743e-52	83
CDS_1340_transcript_3890	447	---Novel---
CDS_1341_transcript_3891	657	gi|347971368|ref|XP_562676.3|AGAP004163-PB [Anopheles gambiae str. PEST]	XP_562676	1.31711e-158	99
CDS_1342_transcript_3891	330	---Novel---
CDS_1343_transcript_3896	1344	gi|158288985|ref|XP_310789.4|AGAP000327-PA [Anopheles gambiae str. PEST]	XP_310789	0	96
CDS_1344_transcript_3897	303	gi|312379758|gb|EFR25937.1|hypothetical protein AND_08303 [Anopheles darlingi]	EFR25937	1.02657e-17	61
CDS_1345_transcript_3898	1317	gi|58381751|ref|XP_311445.2|AGAP010731-PA [Anopheles gambiae str. PEST]	XP_311445	2.11884e-118	68
CDS_1346_transcript_3901	1107	gi|347967692|ref|XP_003436096.1|AGAP002355-PB [Anopheles gambiae str. PEST]	XP_003436096	0	98
CDS_1347_transcript_3902	843	gi|158294869|ref|XP_315870.4|AGAP005845-PA [Anopheles gambiae str. PEST]	XP_315870	0	98
CDS_1348_transcript_3912	987	gi|118779994|ref|XP_309862.3|AGAP010842-PA [Anopheles gambiae str. PEST]	XP_309862	0	94
CDS_1349_transcript_3914	894	gi|158302460|ref|XP_322008.3|AGAP001152-PA [Anopheles gambiae str. PEST]	XP_322008	0	99
CDS_1350_transcript_3914	774	gi|158302458|ref|XP_322007.4|AGAP001153-PA [Anopheles gambiae str. PEST]	XP_322007	1.41435e-147	100
CDS_1351_transcript_3915	3981	gi|158284739|ref|XP_307827.4|AGAP010630-PA [Anopheles gambiae str. PEST]	XP_307827	0	97
CDS_1352_transcript_3918	378	gi|31226455|ref|XP_317711.1|AGAP007796-PA [Anopheles gambiae str. PEST]	XP_317711	4.79253e-73	99
CDS_1353_transcript_3923	402	gi|158286623|ref|XP_001688106.1|AGAP006916-PA [Anopheles gambiae str. PEST]	XP_001688106	2.79741e-69	96
CDS_1354_transcript_3928	432	gi|58381164|ref|XP_311045.2|AGAP000104-PA [Anopheles gambiae str. PEST]	XP_311045	8.4171e-62	82
CDS_1355_transcript_3929	531	gi|158284520|ref|XP_307262.4|AGAP004683-PA [Anopheles gambiae str. PEST]	XP_307262	3.40148e-65	85
CDS_1356_transcript_3929	303	gi|170039540|ref|XP_001847589.1|conserved hypothetical protein [Culex quinquefasciatus]	XP_001847589	3.50202e-39	83
CDS_1357_transcript_3932	2334	gi|557751009|ref|XP_005175264.1|PREDICTED: RNA-directed DNA polymerase from mobile element jockey-like isoform X2 [Musca domestica]	XP_005175264	4.86413e-46	50
CDS_1358_transcript_3942	363	---Novel---
CDS_1359_transcript_3950	639	gi|158295852|ref|XP_316484.4|AGAP006445-PA [Anopheles gambiae str. PEST]	XP_316484	6.83932e-97	95
CDS_1360_transcript_3952	315	---Novel---
CDS_1361_transcript_3968	1227	gi|312384837|gb|EFR29469.1|hypothetical protein AND_01471 [Anopheles darlingi]	EFR29469	0	98
CDS_1362_transcript_3977	435	gi|170055400|ref|XP_001863565.1|conserved hypothetical protein [Culex quinquefasciatus]	XP_001863565	1.30471e-13	95
CDS_1363_transcript_3977	441	---Novel---
CDS_1364_transcript_3979	333	gi|347968611|ref|XP_312096.5|AGAP002815-PA [Anopheles gambiae str. PEST]	XP_312096	3.77551e-70	100
CDS_1365_transcript_3979	894	gi|347968611|ref|XP_312096.5|AGAP002815-PA [Anopheles gambiae str. PEST]	XP_312096	4.49904e-112	97
CDS_1366_transcript_3981	729	gi|118788756|ref|XP_554957.2|AGAP008483-PA [Anopheles gambiae str. PEST]	XP_554957	8.68157e-59	72
CDS_1367_transcript_3982	1443	gi|158299546|ref|XP_319647.4|AGAP008900-PA [Anopheles gambiae str. PEST]	XP_319647	0	96
CDS_1368_transcript_3992	420	---Novel---
CDS_1369_transcript_3992	321	---Novel---
CDS_1370_transcript_3994	354	---Novel---
CDS_1371_transcript_3998	1386	gi|312371895|gb|EFR19964.1|hypothetical protein AND_20869 [Anopheles darlingi]	EFR19964	0	99
CDS_1372_transcript_3998	690	gi|347970090|ref|XP_003436517.1|AGAP013362-PA [Anopheles gambiae str. PEST]	XP_003436517	1.58339e-39	63
CDS_1373_transcript_4001	303	---Novel---
CDS_1374_transcript_4002	510	gi|312380722|gb|EFR26638.1|hypothetical protein AND_07134 [Anopheles darlingi]	EFR26638	4.06396e-50	85
CDS_1375_transcript_4002	417	gi|312380722|gb|EFR26638.1|hypothetical protein AND_07134 [Anopheles darlingi]	EFR26638	2.11322e-13	58
CDS_1376_transcript_4003	330	---Novel---
CDS_1377_transcript_4004	327	---Novel---
CDS_1378_transcript_4012	1569	gi|40646527|gb|AAR88142.1|cytochrome P450 CYP6P8 [Anopheles minimus]	AAR88142	0	94
CDS_1379_transcript_4019	492	gi|158298171|ref|XP_318370.4|AGAP003919-PA [Anopheles gambiae str. PEST]	XP_318370	4.55687e-113	97
CDS_1380_transcript_4020	1041	---Novel---
CDS_1381_transcript_4025	369	gi|118789320|ref|XP_317337.3|AGAP008122-PA [Anopheles gambiae str. PEST]	XP_317337	1.27011e-65	100
CDS_1382_transcript_4030	297	gi|347964283|ref|XP_311214.5|AGAP000685-PA [Anopheles gambiae str. PEST]	XP_311214	8.04585e-46	91
CDS_1383_transcript_4032	951	gi|118789178|ref|XP_317256.3|AGAP008213-PA [Anopheles gambiae str. PEST]	XP_317256	0	96
CDS_1384_transcript_4039	1857	gi|347965868|ref|XP_321707.4|AGAP001423-PA [Anopheles gambiae str. PEST]	XP_321707	0	98
CDS_1385_transcript_4044	423	---Novel---
CDS_1386_transcript_4045	1152	gi|58392734|ref|XP_319591.2|AGAP008849-PA [Anopheles gambiae str. PEST]	XP_319591	0	97
CDS_1387_transcript_4047	963	gi|312377740|gb|EFR24498.1|hypothetical protein AND_10875 [Anopheles darlingi]	EFR24498	2.10723e-42	57
CDS_1388_transcript_4048	492	gi|170043977|ref|XP_001849641.1|ribosomal protein S16 [Culex quinquefasciatus]	XP_001849641	1.62053e-96	99
CDS_1389_transcript_4054	405	gi|158287959|ref|XP_564060.2|AGAP010871-PA [Anopheles gambiae str. PEST]	XP_564060	2.9324e-66	88
CDS_1390_transcript_4057	738	gi|118788726|ref|XP_316941.3|AGAP008502-PA [Anopheles gambiae str. PEST]	XP_316941	4.55411e-158	95
CDS_1391_transcript_4057	1287	gi|158296551|ref|XP_316942.3|AGAP008501-PA [Anopheles gambiae str. PEST]	XP_316942	0	99
CDS_1392_transcript_4062	1089	gi|158293175|ref|XP_314511.4|AGAP010543-PA [Anopheles gambiae str. PEST]	XP_314511	0	98
CDS_1393_transcript_4065	315	---Novel---
CDS_1394_transcript_4071	513	gi|31208165|ref|XP_313049.1|AGAP004164-PA [Anopheles gambiae str. PEST]	XP_313049	2.53885e-117	98
CDS_1395_transcript_4073	897	gi|158300665|ref|XP_320525.4|AGAP012008-PA [Anopheles gambiae str. PEST]	XP_320525	1.85366e-104	84
CDS_1396_transcript_4074	504	gi|170061818|ref|XP_001866401.1|conserved hypothetical protein [Culex quinquefasciatus]	XP_001866401	4.82835e-19	52
CDS_1397_transcript_4088	438	gi|347969746|ref|XP_314252.4|AGAP003352-PA [Anopheles gambiae str. PEST]	XP_314252	2.06201e-79	96
CDS_1398_transcript_4089	543	gi|118788469|ref|XP_316737.3|AGAP004657-PA [Anopheles gambiae str. PEST]	XP_316737	1.68425e-112	98
CDS_1399_transcript_4094	456	---Novel---
CDS_1400_transcript_4097	570	---Novel---
CDS_1401_transcript_4097	636	gi|321466425|gb|EFX77420.1|hypothetical protein DAPPUDRAFT_106000 [Daphnia pulex]	EFX77420	2.18149e-12	45
CDS_1402_transcript_4098	1065	gi|307170050|gb|EFN62498.1|RNA-directed DNA polymerase from mobile element jockey [Camponotus floridanus]	EFN62498	9.37197e-15	43
CDS_1403_transcript_4100	783	gi|347972523|ref|XP_309727.4|AGAP010968-PA [Anopheles gambiae str. PEST]	XP_309727	1.51404e-104	76
CDS_1404_transcript_4108	759	gi|347970644|ref|XP_003436619.1|AGAP003790-PB [Anopheles gambiae str. PEST]	XP_003436619	1.68343e-170	100
CDS_1405_transcript_4110	1008	gi|347963672|ref|XP_310756.4|AGAP000356-PA [Anopheles gambiae str. PEST]	XP_310756	3.61562e-165	89
CDS_1406_transcript_4115	426	gi|31232346|ref|XP_318689.1|AGAP009652-PA [Anopheles gambiae str. PEST]	XP_318689	8.35408e-99	99
CDS_1407_transcript_4119	651	gi|58394659|ref|XP_320869.2|AGAP011637-PA [Anopheles gambiae str. PEST]	XP_320869	8.38389e-140	98
CDS_1408_transcript_4121	1320	gi|158295333|ref|XP_316158.3|AGAP006099-PA [Anopheles gambiae str. PEST]	XP_316158	0	95
CDS_1409_transcript_4123	717	gi|347967540|ref|XP_307899.5|AGAP002279-PA [Anopheles gambiae str. PEST]	XP_307899	3.27308e-146	92
CDS_1410_transcript_4126	1062	gi|157126416|ref|XP_001660885.1|GTP-binding protein alpha subunit, gna [Aedes aegypti]	XP_001660885	0	99
CDS_1411_transcript_4128	465	gi|58394982|ref|XP_320922.2|AGAP002118-PA [Anopheles gambiae str. PEST]	XP_320922	5.0315e-80	88
CDS_1412_transcript_4130	1539	gi|347971868|ref|XP_313713.5|AGAP004428-PA [Anopheles gambiae str. PEST]	XP_313713	0	95
CDS_1413_transcript_4134	543	gi|158288841|ref|XP_310673.3|AGAP000426-PA [Anopheles gambiae str. PEST]	XP_310673	4.81306e-99	88
CDS_1414_transcript_4135	1758	gi|158285422|ref|XP_564675.3|AGAP007573-PA [Anopheles gambiae str. PEST]	XP_564675	4.0725e-120	97
CDS_1415_transcript_4139	1047	gi|158296578|ref|XP_316961.4|AGAP008482-PA [Anopheles gambiae str. PEST]	XP_316961	4.66261e-74	75
CDS_1416_transcript_4140	960	gi|58386547|ref|XP_314841.2|AGAP008729-PA [Anopheles gambiae str. PEST]	XP_314841	0	98
CDS_1417_transcript_4144	609	gi|57914573|ref|XP_555129.1|AGAP008329-PA [Anopheles gambiae str. PEST]	XP_555129	4.11523e-111	98
CDS_1418_transcript_4146	684	gi|347970663|ref|XP_310358.7|AGAP003802-PA [Anopheles gambiae str. PEST]	XP_310358	5.38342e-107	97
CDS_1419_transcript_4147	669	gi|158286795|ref|XP_308929.4|AGAP006817-PA [Anopheles gambiae str. PEST]	XP_308929	1.89578e-48	98
CDS_1420_transcript_4148	1101	gi|347963157|ref|XP_311061.5|AGAP000091-PA [Anopheles gambiae str. PEST]	XP_311061	0	92
CDS_1421_transcript_4155	366	gi|158294866|ref|XP_315864.4|AGAP005840-PA [Anopheles gambiae str. PEST]	XP_315864	1.25494e-39	80
CDS_1422_transcript_4169	1725	gi|158288372|ref|XP_310233.4|AGAP009463-PA [Anopheles gambiae str. PEST]	XP_310233	0	98
CDS_1423_transcript_4178	765	gi|118788476|ref|XP_316741.3|AGAP004653-PA [Anopheles gambiae str. PEST]	XP_316741	1.43769e-146	97
CDS_1424_transcript_4180	318	gi|22795027|gb|AAN05456.1|cytochrome P450 [Anopheles minimus]	AAN05456	1.17866e-63	97
[truncated: 7,483 more rows]

## Sheet: Ac-OLF-30hrs PBM
Sequence name	Sequence length	Hit Description	Hit Accession	E-Value	Similarity
[truncated: 8,396 more rows]

[truncated: 3 more sheets: DGE_OLF-Naive vs OLF-30min, DGE_OLF-Naive vs OLF-30hrs, Comon unique gene expression]
